# Supplementary material for: Root Extracts From Ononis spinosa Inhibit IL-8 Release via Interactions With Toll-Like Receptor 4 and Lipopolysaccharide
Source: Front Pharmacol. 2020 Jun 12;11:889. doi: 10.3389/fphar.2020.00889 (PMC7304261; doi:10.3389/fphar.2020.00889)
Supplement: Supplementary file 1 [file DataSheet_1.xlsx]

## Sheet: DCM extract Full MS
Compound	tR/min	tR start/min	tR end/min	Area	m/z	Charge	Int	RelInt	Ion	MW	Accuracy	Accuracy Unit	Spectrum Name	Spectrum Type	Precursor m/z	Precursor Ion	formula	err/mDa	mSigma	rdb	compound identity	identity ref.
Cmpd 1, Dissect, 1.266 min	1.27	1.22	1.3	3590	153.053	1	1354	100		0	4	mDa	+MS, Dissect, 1.225-1.305min #213-227	FullMS
Cmpd 1, Dissect, 1.266 min	1.27	1.22	1.3	3590	154.054	1	116	8.6					+MS, Dissect, 1.225-1.305min #213-227	FullMS
Cmpd 1, Dissect, 1.266 min	1.27	1.22	1.3	3590	169.028		116	8.5					+MS, Dissect, 1.225-1.305min #213-227	FullMS
Cmpd 1, Dissect, 1.266 min	1.27	1.22	1.3	3590	186.96		103	7.6					+MS, Dissect, 1.225-1.305min #213-227	FullMS
Cmpd 2, Dissect, 1.296 min	1.3	1.25	1.33	8021	127.038		509	36.2					+MS, Dissect, 1.248-1.334min #217-232	FullMS
Cmpd 2, Dissect, 1.296 min	1.3	1.25	1.33	8021	139.037		145	10.3					+MS, Dissect, 1.248-1.334min #217-232	FullMS
Cmpd 2, Dissect, 1.296 min	1.3	1.25	1.33	8021	141.958		180	12.8					+MS, Dissect, 1.248-1.334min #217-232	FullMS
Cmpd 2, Dissect, 1.296 min	1.3	1.25	1.33	8021	289.092		171	12.2					+MS, Dissect, 1.248-1.334min #217-232	FullMS
Cmpd 2, Dissect, 1.296 min	1.3	1.25	1.33	8021	311.075	1	1405	100		0	4	mDa	+MS, Dissect, 1.248-1.334min #217-232	FullMS
Cmpd 2, Dissect, 1.296 min	1.3	1.25	1.33	8021	312.076	1	263	18.8					+MS, Dissect, 1.248-1.334min #217-232	FullMS
Cmpd 2, Dissect, 1.296 min	1.3	1.25	1.33	8021	362.071		125	8.9					+MS, Dissect, 1.248-1.334min #217-232	FullMS
Cmpd 3, Dissect, 4.096 min	4.1	4.05	4.15	30287	127.039		1301	29.8					+MS, Dissect, 4.055-4.152min #707-724	FullMS
Cmpd 3, Dissect, 4.096 min	4.1	4.05	4.15	30287	141.959		190	4.3					+MS, Dissect, 4.055-4.152min #707-724	FullMS
Cmpd 3, Dissect, 4.096 min	4.1	4.05	4.15	30287	183.102		100	2.3					+MS, Dissect, 4.055-4.152min #707-724	FullMS
Cmpd 3, Dissect, 4.096 min	4.1	4.05	4.15	30287	197.083		205	4.7					+MS, Dissect, 4.055-4.152min #707-724	FullMS
Cmpd 3, Dissect, 4.096 min	4.1	4.05	4.15	30287	219.064		286	6.5					+MS, Dissect, 4.055-4.152min #707-724	FullMS
Cmpd 3, Dissect, 4.096 min	4.1	4.05	4.15	30287	433.135	1	4370	100	[M+H]	432.127	10	ppm	+MS, Dissect, 4.055-4.152min #707-724	FullMS
Cmpd 3, Dissect, 4.096 min	4.1	4.05	4.15	30287	434.138	1	1011	23.1					+MS, Dissect, 4.055-4.152min #707-724	FullMS
Cmpd 3, Dissect, 4.096 min	4.1	4.05	4.15	30287	435.141	1	236	5.4					+MS, Dissect, 4.055-4.152min #707-724	FullMS
Cmpd 3, Dissect, 4.096 min	4.1	4.05	4.15	30287	455.117	1	2207	50.5	[M+Na]	432.128	10	ppm	+MS, Dissect, 4.055-4.152min #707-724	FullMS
Cmpd 3, Dissect, 4.096 min	4.1	4.05	4.15	30287	456.119	1	315	7.2					+MS, Dissect, 4.055-4.152min #707-724	FullMS
Cmpd 3, Dissect, 4.096 min	4.1	4.05	4.15	30287	465.146		107	2.4					+MS, Dissect, 4.055-4.152min #707-724	FullMS
Cmpd 3, Dissect, 4.096 min	4.1	4.05	4.15	30287	471.083		171	3.9					+MS, Dissect, 4.055-4.152min #707-724	FullMS
Cmpd 3, Dissect, 4.096 min	4.1	4.05	4.15	30287	127.04	1	1938	100					+MS2(433.1345), 40.0eV, Dissect, 4.084-4.106min #712-716	MS2
Cmpd 4, Dissect, 4.379 min	4.38	4.34	4.42	9882	155.071		193	13.2					+MS, Dissect, 4.341-4.421min #757-771	FullMS
Cmpd 4, Dissect, 4.379 min	4.38	4.34	4.42	9882	163.041		484	33.1					+MS, Dissect, 4.341-4.421min #757-771	FullMS
Cmpd 4, Dissect, 4.379 min	4.38	4.34	4.42	9882	181.052		1461	100					+MS, Dissect, 4.341-4.421min #757-771	FullMS
Cmpd 4, Dissect, 4.379 min	4.38	4.34	4.42	9882	199.067		140	9.6					+MS, Dissect, 4.341-4.421min #757-771	FullMS
Cmpd 4, Dissect, 4.379 min	4.38	4.34	4.42	9882	211.124		123	8.4					+MS, Dissect, 4.341-4.421min #757-771	FullMS
Cmpd 4, Dissect, 4.379 min	4.38	4.34	4.42	9882	221.046		152	10.4					+MS, Dissect, 4.341-4.421min #757-771	FullMS
Cmpd 4, Dissect, 4.379 min	4.38	4.34	4.42	9882	227.091		266	18.2					+MS, Dissect, 4.341-4.421min #757-771	FullMS
Cmpd 4, Dissect, 4.379 min	4.38	4.34	4.42	9882	249.075		734	50.3					+MS, Dissect, 4.341-4.421min #757-771	FullMS
Cmpd 4, Dissect, 4.379 min	4.38	4.34	4.42	9882	251.125		343	23.4					+MS, Dissect, 4.341-4.421min #757-771	FullMS
Cmpd 4, Dissect, 4.379 min	4.38	4.34	4.42	9882	388.257		114	7.8					+MS, Dissect, 4.341-4.421min #757-771	FullMS
Cmpd 5, Dissect, 5.133 min	5.13	5.1	5.19	23859	176.077		118	3					+MS, Dissect, 5.097-5.189min #889-905	FullMS
Cmpd 5, Dissect, 5.133 min	5.13	5.1	5.19	23859	177.058		185	4.7					+MS, Dissect, 5.097-5.189min #889-905	FullMS
Cmpd 5, Dissect, 5.133 min	5.13	5.1	5.19	23859	197.115		154	4					+MS, Dissect, 5.097-5.189min #889-905	FullMS
Cmpd 5, Dissect, 5.133 min	5.13	5.1	5.19	23859	247.062		110	2.8					+MS, Dissect, 5.097-5.189min #889-905	FullMS
Cmpd 5, Dissect, 5.133 min	5.13	5.1	5.19	23859	265.133		116	3					+MS, Dissect, 5.097-5.189min #889-905	FullMS
Cmpd 5, Dissect, 5.133 min	5.13	5.1	5.19	23859	267.15		160	4.1					+MS, Dissect, 5.097-5.189min #889-905	FullMS
Cmpd 5, Dissect, 5.133 min	5.13	5.1	5.19	23859	269.044		282	7.2					+MS, Dissect, 5.097-5.189min #889-905	FullMS
Cmpd 5, Dissect, 5.133 min	5.13	5.1	5.19	23859	289.11		110	2.8					+MS, Dissect, 5.097-5.189min #889-905	FullMS
Cmpd 5, Dissect, 5.133 min	5.13	5.1	5.19	23859	289.138		169	4.3					+MS, Dissect, 5.097-5.189min #889-905	FullMS
Cmpd 5, Dissect, 5.133 min	5.13	5.1	5.19	23859	319.082	1	3901	100	[M+H]	318.075	4	mDa	+MS, Dissect, 5.097-5.189min #889-905	FullMS
Cmpd 5, Dissect, 5.133 min	5.13	5.1	5.19	23859	320.084	1	691	17.7					+MS, Dissect, 5.097-5.189min #889-905	FullMS
Cmpd 5, Dissect, 5.133 min	5.13	5.1	5.19	23859	323.051		169	4.3					+MS, Dissect, 5.097-5.189min #889-905	FullMS
Cmpd 5, Dissect, 5.133 min	5.13	5.1	5.19	23859	327.088		111	2.9					+MS, Dissect, 5.097-5.189min #889-905	FullMS
Cmpd 5, Dissect, 5.133 min	5.13	5.1	5.19	23859	341.065	1	1598	41	[M+Na]	318.076	4	mDa	+MS, Dissect, 5.097-5.189min #889-905	FullMS
Cmpd 5, Dissect, 5.133 min	5.13	5.1	5.19	23859	342.065	1	180	4.6					+MS, Dissect, 5.097-5.189min #889-905	FullMS
Cmpd 5, Dissect, 5.133 min	5.13	5.1	5.19	23859	357.038		161	4.1					+MS, Dissect, 5.097-5.189min #889-905	FullMS
Cmpd 5, Dissect, 5.133 min	5.13	5.1	5.19	23859	524.142		112	2.9					+MS, Dissect, 5.097-5.189min #889-905	FullMS
Cmpd 5, Dissect, 5.133 min	5.13	5.1	5.19	23859	588.21		203	5.2					+MS, Dissect, 5.097-5.189min #889-905	FullMS
Cmpd 5, Dissect, 5.133 min	5.13	5.1	5.19	23859	659.144		174	4.5					+MS, Dissect, 5.097-5.189min #889-905	FullMS
Cmpd 5, Dissect, 5.133 min	5.13	5.1	5.19	23859	107.048	1	225	84.9					+MS2(319.0825), 40.0eV, Dissect, 5.126-5.137min #894-896	MS2
Cmpd 5, Dissect, 5.133 min	5.13	5.1	5.19	23859	135.046		184	69.2					+MS2(319.0825), 40.0eV, Dissect, 5.126-5.137min #894-896	MS2
Cmpd 5, Dissect, 5.133 min	5.13	5.1	5.19	23859	137.032	1	134	50.6					+MS2(319.0825), 40.0eV, Dissect, 5.126-5.137min #894-896	MS2
Cmpd 5, Dissect, 5.133 min	5.13	5.1	5.19	23859	163.042		265	100					+MS2(319.0825), 40.0eV, Dissect, 5.126-5.137min #894-896	MS2
Cmpd 6, Dissect, 5.294 min	5.29	5.26	5.34	18880	157.1		177	11					+MS, Dissect, 5.263-5.343min #918-932	FullMS
Cmpd 6, Dissect, 5.294 min	5.29	5.26	5.34	18880	182.085	1	257	16		0	8	mDa	+MS, Dissect, 5.263-5.343min #918-932	FullMS
Cmpd 6, Dissect, 5.294 min	5.29	5.26	5.34	18880	231.139		298	18.5					+MS, Dissect, 5.263-5.343min #918-932	FullMS
Cmpd 6, Dissect, 5.294 min	5.29	5.26	5.34	18880	235.063		224	13.9					+MS, Dissect, 5.263-5.343min #918-932	FullMS
Cmpd 6, Dissect, 5.294 min	5.29	5.26	5.34	18880	249.146	1	746	46.3		0	8	mDa	+MS, Dissect, 5.263-5.343min #918-932	FullMS
Cmpd 6, Dissect, 5.294 min	5.29	5.26	5.34	18880	250.145	1	105	6.5					+MS, Dissect, 5.263-5.343min #918-932	FullMS
Cmpd 6, Dissect, 5.294 min	5.29	5.26	5.34	18880	266.15	1	189	11.7		0	8	mDa	+MS, Dissect, 5.263-5.343min #918-932	FullMS
Cmpd 6, Dissect, 5.294 min	5.29	5.26	5.34	18880	284.183		546	33.9					+MS, Dissect, 5.263-5.343min #918-932	FullMS
Cmpd 6, Dissect, 5.294 min	5.29	5.26	5.34	18880	287.124		264	16.4					+MS, Dissect, 5.263-5.343min #918-932	FullMS
Cmpd 6, Dissect, 5.294 min	5.29	5.26	5.34	18880	289.142	1	1610	100		0	4	mDa	+MS, Dissect, 5.263-5.343min #918-932	FullMS
Cmpd 6, Dissect, 5.294 min	5.29	5.26	5.34	18880	290.142	1	403	25					+MS, Dissect, 5.263-5.343min #918-932	FullMS
Cmpd 6, Dissect, 5.294 min	5.29	5.26	5.34	18880	305.118		489	30.4					+MS, Dissect, 5.263-5.343min #918-932	FullMS
Cmpd 6, Dissect, 5.294 min	5.29	5.26	5.34	18880	389.126		168	10.5					+MS, Dissect, 5.263-5.343min #918-932	FullMS
Cmpd 6, Dissect, 5.294 min	5.29	5.26	5.34	18880	463.119		232	14.4					+MS, Dissect, 5.263-5.343min #918-932	FullMS
Cmpd 6, Dissect, 5.294 min	5.29	5.26	5.34	18880	555.287		235	14.6					+MS, Dissect, 5.263-5.343min #918-932	FullMS
Cmpd 7, Dissect, 5.305 min	5.31	5.27	5.35	11334	179.1	1	144	9.3	[M+H]	178.093	8	mDa	+MS, Dissect, 5.274-5.355min #920-934	FullMS
Cmpd 7, Dissect, 5.305 min	5.31	5.27	5.35	11334	217.051	1	1543	100	[M+K]	178.088	4	mDa	+MS, Dissect, 5.274-5.355min #920-934	FullMS
Cmpd 7, Dissect, 5.305 min	5.31	5.27	5.35	11334	218.053	1	174	11.3					+MS, Dissect, 5.274-5.355min #920-934	FullMS
Cmpd 7, Dissect, 5.305 min	5.31	5.27	5.35	11334	235.063	1	925	60		0	8	mDa	+MS, Dissect, 5.274-5.355min #920-934	FullMS
Cmpd 7, Dissect, 5.305 min	5.31	5.27	5.35	11334	236.067	1	198	12.9					+MS, Dissect, 5.274-5.355min #920-934	FullMS
Cmpd 7, Dissect, 5.305 min	5.31	5.27	5.35	11334	257.046		796	51.6					+MS, Dissect, 5.274-5.355min #920-934	FullMS
Cmpd 7, Dissect, 5.305 min	5.31	5.27	5.35	11334	291.054		169	10.9					+MS, Dissect, 5.274-5.355min #920-934	FullMS
Cmpd 7, Dissect, 5.305 min	5.31	5.27	5.35	11334	499.113		124	8					+MS, Dissect, 5.274-5.355min #920-934	FullMS
Cmpd 8, Dissect, 5.335 min	5.33	5.29	5.39	17954	123.081		150	10.1					+MS, Dissect, 5.286-5.389min #922-940	FullMS
Cmpd 8, Dissect, 5.335 min	5.33	5.29	5.39	17954	181.089		154	10.4					+MS, Dissect, 5.286-5.389min #922-940	FullMS
Cmpd 8, Dissect, 5.335 min	5.33	5.29	5.39	17954	205.085		178	11.9					+MS, Dissect, 5.286-5.389min #922-940	FullMS
Cmpd 8, Dissect, 5.335 min	5.33	5.29	5.39	17954	205.109		244	16.4					+MS, Dissect, 5.286-5.389min #922-940	FullMS
Cmpd 8, Dissect, 5.335 min	5.33	5.29	5.39	17954	209.146		113	7.6					+MS, Dissect, 5.286-5.389min #922-940	FullMS
Cmpd 8, Dissect, 5.335 min	5.33	5.29	5.39	17954	223.131		245	16.4					+MS, Dissect, 5.286-5.389min #922-940	FullMS
Cmpd 8, Dissect, 5.335 min	5.33	5.29	5.39	17954	225.112		310	20.8					+MS, Dissect, 5.286-5.389min #922-940	FullMS
Cmpd 8, Dissect, 5.335 min	5.33	5.29	5.39	17954	235.066	1	231	15.5		0	8	mDa	+MS, Dissect, 5.286-5.389min #922-940	FullMS
Cmpd 8, Dissect, 5.335 min	5.33	5.29	5.39	17954	245.134		114	7.6					+MS, Dissect, 5.286-5.389min #922-940	FullMS
Cmpd 8, Dissect, 5.335 min	5.33	5.29	5.39	17954	257.045		111	7.5					+MS, Dissect, 5.286-5.389min #922-940	FullMS
Cmpd 8, Dissect, 5.335 min	5.33	5.29	5.39	17954	267.157		312	21					+MS, Dissect, 5.286-5.389min #922-940	FullMS
Cmpd 8, Dissect, 5.335 min	5.33	5.29	5.39	17954	317.069		122	8.2					+MS, Dissect, 5.286-5.389min #922-940	FullMS
Cmpd 8, Dissect, 5.335 min	5.33	5.29	5.39	17954	393.184		143	9.6					+MS, Dissect, 5.286-5.389min #922-940	FullMS
Cmpd 8, Dissect, 5.335 min	5.33	5.29	5.39	17954	401.159		298	20					+MS, Dissect, 5.286-5.389min #922-940	FullMS
Cmpd 8, Dissect, 5.335 min	5.33	5.29	5.39	17954	419.171		227	15.2					+MS, Dissect, 5.286-5.389min #922-940	FullMS
Cmpd 8, Dissect, 5.335 min	5.33	5.29	5.39	17954	598.252	1	635	42.6	[M+NH4]	580.218	20	ppm	+MS, Dissect, 5.286-5.389min #922-940	FullMS
Cmpd 8, Dissect, 5.335 min	5.33	5.29	5.39	17954	599.255	1	154	10.4					+MS, Dissect, 5.286-5.389min #922-940	FullMS
Cmpd 8, Dissect, 5.335 min	5.33	5.29	5.39	17954	603.208	1	1491	100	[M+Na]	580.219	10	ppm	+MS, Dissect, 5.286-5.389min #922-940	FullMS
Cmpd 8, Dissect, 5.335 min	5.33	5.29	5.39	17954	604.214	1	443	29.7					+MS, Dissect, 5.286-5.389min #922-940	FullMS
Cmpd 9, Dissect, 5.372 min	5.37	5.33	5.42	25110	171.101		115	7					+MS, Dissect, 5.332-5.417min #930-945	FullMS
Cmpd 9, Dissect, 5.372 min	5.37	5.33	5.42	25110	179.035	1	1532	93.5		0	4	mDa	+MS, Dissect, 5.332-5.417min #930-945	FullMS
Cmpd 9, Dissect, 5.372 min	5.37	5.33	5.42	25110	180.038	1	131	8					+MS, Dissect, 5.332-5.417min #930-945	FullMS
Cmpd 9, Dissect, 5.372 min	5.37	5.33	5.42	25110	197.046		724	44.2					+MS, Dissect, 5.332-5.417min #930-945	FullMS
Cmpd 9, Dissect, 5.372 min	5.37	5.33	5.42	25110	219.034		344	21					+MS, Dissect, 5.332-5.417min #930-945	FullMS
Cmpd 9, Dissect, 5.372 min	5.37	5.33	5.42	25110	227.134	1	499	30.5		0	8	mDa	+MS, Dissect, 5.332-5.417min #930-945	FullMS
Cmpd 9, Dissect, 5.372 min	5.37	5.33	5.42	25110	245.139	1	1587	96.9		0	4	mDa	+MS, Dissect, 5.332-5.417min #930-945	FullMS
Cmpd 9, Dissect, 5.372 min	5.37	5.33	5.42	25110	246.14	1	240	14.7					+MS, Dissect, 5.332-5.417min #930-945	FullMS
Cmpd 9, Dissect, 5.372 min	5.37	5.33	5.42	25110	253.173		138	8.4					+MS, Dissect, 5.332-5.417min #930-945	FullMS
Cmpd 9, Dissect, 5.372 min	5.37	5.33	5.42	25110	263.144		215	13.1					+MS, Dissect, 5.332-5.417min #930-945	FullMS
Cmpd 9, Dissect, 5.372 min	5.37	5.33	5.42	25110	265.131	1	136	8.3		0	8	mDa	+MS, Dissect, 5.332-5.417min #930-945	FullMS
Cmpd 9, Dissect, 5.372 min	5.37	5.33	5.42	25110	267.153		251	15.3					+MS, Dissect, 5.332-5.417min #930-945	FullMS
Cmpd 9, Dissect, 5.372 min	5.37	5.33	5.42	25110	285.13	1	1638	100		0	4	mDa	+MS, Dissect, 5.332-5.417min #930-945	FullMS
Cmpd 9, Dissect, 5.372 min	5.37	5.33	5.42	25110	286.132	1	184	11.3					+MS, Dissect, 5.332-5.417min #930-945	FullMS
Cmpd 9, Dissect, 5.372 min	5.37	5.33	5.42	25110	295.07		124	7.6					+MS, Dissect, 5.332-5.417min #930-945	FullMS
Cmpd 9, Dissect, 5.372 min	5.37	5.33	5.42	25110	574.23	1	149	9.1		0	20	ppm	+MS, Dissect, 5.332-5.417min #930-945	FullMS
Cmpd 10, Dissect, 5.443 min	5.44	5.41	5.48	15536	137.061		205	15					+MS, Dissect, 5.412-5.480min #944-956	FullMS
Cmpd 10, Dissect, 5.443 min	5.44	5.41	5.48	15536	143.105		107	7.8					+MS, Dissect, 5.412-5.480min #944-956	FullMS
Cmpd 10, Dissect, 5.443 min	5.44	5.41	5.48	15536	161.064		260	19					+MS, Dissect, 5.412-5.480min #944-956	FullMS
Cmpd 10, Dissect, 5.443 min	5.44	5.41	5.48	15536	194.115		120	8.8					+MS, Dissect, 5.412-5.480min #944-956	FullMS
Cmpd 10, Dissect, 5.443 min	5.44	5.41	5.48	15536	197.117	1	1366	100		0	4	mDa	+MS, Dissect, 5.412-5.480min #944-956	FullMS
Cmpd 10, Dissect, 5.443 min	5.44	5.41	5.48	15536	198.124	1	192	14.1					+MS, Dissect, 5.412-5.480min #944-956	FullMS
Cmpd 10, Dissect, 5.443 min	5.44	5.41	5.48	15536	219.104		231	16.9					+MS, Dissect, 5.412-5.480min #944-956	FullMS
Cmpd 10, Dissect, 5.443 min	5.44	5.41	5.48	15536	241.099		107	7.8					+MS, Dissect, 5.412-5.480min #944-956	FullMS
Cmpd 10, Dissect, 5.443 min	5.44	5.41	5.48	15536	253.177		157	11.5					+MS, Dissect, 5.412-5.480min #944-956	FullMS
Cmpd 10, Dissect, 5.443 min	5.44	5.41	5.48	15536	265.14	1	447	32.7		0	8	mDa	+MS, Dissect, 5.412-5.480min #944-956	FullMS
Cmpd 10, Dissect, 5.443 min	5.44	5.41	5.48	15536	271.101		135	9.9					+MS, Dissect, 5.412-5.480min #944-956	FullMS
Cmpd 10, Dissect, 5.443 min	5.44	5.41	5.48	15536	287.093	1	490	35.9		0	8	mDa	+MS, Dissect, 5.412-5.480min #944-956	FullMS
Cmpd 10, Dissect, 5.443 min	5.44	5.41	5.48	15536	288.098	1	175	12.8					+MS, Dissect, 5.412-5.480min #944-956	FullMS
Cmpd 10, Dissect, 5.443 min	5.44	5.41	5.48	15536	289.115	1	150	11					+MS, Dissect, 5.412-5.480min #944-956	FullMS
Cmpd 10, Dissect, 5.443 min	5.44	5.41	5.48	15536	293.168		474	34.7					+MS, Dissect, 5.412-5.480min #944-956	FullMS
Cmpd 10, Dissect, 5.443 min	5.44	5.41	5.48	15536	299.107		121	8.8					+MS, Dissect, 5.412-5.480min #944-956	FullMS
Cmpd 10, Dissect, 5.443 min	5.44	5.41	5.48	15536	307.125		106	7.8					+MS, Dissect, 5.412-5.480min #944-956	FullMS
Cmpd 10, Dissect, 5.443 min	5.44	5.41	5.48	15536	329.099		347	25.4					+MS, Dissect, 5.412-5.480min #944-956	FullMS
Cmpd 10, Dissect, 5.443 min	5.44	5.41	5.48	15536	447.131		161	11.8					+MS, Dissect, 5.412-5.480min #944-956	FullMS
Cmpd 10, Dissect, 5.443 min	5.44	5.41	5.48	15536	449.146		167	12.2					+MS, Dissect, 5.412-5.480min #944-956	FullMS
Cmpd 10, Dissect, 5.443 min	5.44	5.41	5.48	15536	471.127	1	245	17.9		0	20	ppm	+MS, Dissect, 5.412-5.480min #944-956	FullMS
Cmpd 10, Dissect, 5.443 min	5.44	5.41	5.48	15536	472.129	1	130	9.5					+MS, Dissect, 5.412-5.480min #944-956	FullMS
Cmpd 10, Dissect, 5.443 min	5.44	5.41	5.48	15536	525.205		105	7.7					+MS, Dissect, 5.412-5.480min #944-956	FullMS
Cmpd 10, Dissect, 5.443 min	5.44	5.41	5.48	15536	635.216		248	18.1					+MS, Dissect, 5.412-5.480min #944-956	FullMS
Cmpd 11, Dissect, 5.507 min	5.51	5.47	5.57	26783	129.055		213	10.9					+MS, Dissect, 5.475-5.572min #955-972	FullMS
Cmpd 11, Dissect, 5.507 min	5.51	5.47	5.57	26783	135.116		149	7.6					+MS, Dissect, 5.475-5.572min #955-972	FullMS
Cmpd 11, Dissect, 5.507 min	5.51	5.47	5.57	26783	183.072		105	5.4					+MS, Dissect, 5.475-5.572min #955-972	FullMS
Cmpd 11, Dissect, 5.507 min	5.51	5.47	5.57	26783	194.119		118	6.1					+MS, Dissect, 5.475-5.572min #955-972	FullMS
Cmpd 11, Dissect, 5.507 min	5.51	5.47	5.57	26783	207.079		146	7.5					+MS, Dissect, 5.475-5.572min #955-972	FullMS
Cmpd 11, Dissect, 5.507 min	5.51	5.47	5.57	26783	209.092		117	6					+MS, Dissect, 5.475-5.572min #955-972	FullMS
Cmpd 11, Dissect, 5.507 min	5.51	5.47	5.57	26783	211.169	1	1949	100		0	4	mDa	+MS, Dissect, 5.475-5.572min #955-972	FullMS
Cmpd 11, Dissect, 5.507 min	5.51	5.47	5.57	26783	212.174	1	272	14					+MS, Dissect, 5.475-5.572min #955-972	FullMS
Cmpd 11, Dissect, 5.507 min	5.51	5.47	5.57	26783	271.105		109	5.6					+MS, Dissect, 5.475-5.572min #955-972	FullMS
Cmpd 11, Dissect, 5.507 min	5.51	5.47	5.57	26783	285.079		281	14.4					+MS, Dissect, 5.475-5.572min #955-972	FullMS
Cmpd 11, Dissect, 5.507 min	5.51	5.47	5.57	26783	287.098		203	10.4					+MS, Dissect, 5.475-5.572min #955-972	FullMS
Cmpd 11, Dissect, 5.507 min	5.51	5.47	5.57	26783	303.086		199	10.2					+MS, Dissect, 5.475-5.572min #955-972	FullMS
Cmpd 11, Dissect, 5.507 min	5.51	5.47	5.57	26783	325.071		190	9.7					+MS, Dissect, 5.475-5.572min #955-972	FullMS
Cmpd 11, Dissect, 5.507 min	5.51	5.47	5.57	26783	373.222		342	17.6					+MS, Dissect, 5.475-5.572min #955-972	FullMS
Cmpd 11, Dissect, 5.507 min	5.51	5.47	5.57	26783	395.204	1	1440	73.9		0	4	mDa	+MS, Dissect, 5.475-5.572min #955-972	FullMS
Cmpd 11, Dissect, 5.507 min	5.51	5.47	5.57	26783	396.204	1	310	15.9					+MS, Dissect, 5.475-5.572min #955-972	FullMS
Cmpd 11, Dissect, 5.507 min	5.51	5.47	5.57	26783	397.129		201	10.3					+MS, Dissect, 5.475-5.572min #955-972	FullMS
Cmpd 11, Dissect, 5.507 min	5.51	5.47	5.57	26783	411.181		200	10.3					+MS, Dissect, 5.475-5.572min #955-972	FullMS
Cmpd 11, Dissect, 5.507 min	5.51	5.47	5.57	26783	449.149		205	10.5					+MS, Dissect, 5.475-5.572min #955-972	FullMS
Cmpd 11, Dissect, 5.507 min	5.51	5.47	5.57	26783	461.142		178	9.1					+MS, Dissect, 5.475-5.572min #955-972	FullMS
Cmpd 11, Dissect, 5.507 min	5.51	5.47	5.57	26783	498.308		467	24					+MS, Dissect, 5.475-5.572min #955-972	FullMS
Cmpd 11, Dissect, 5.507 min	5.51	5.47	5.57	26783	501.14		129	6.6					+MS, Dissect, 5.475-5.572min #955-972	FullMS
Cmpd 12, Dissect, 5.558 min	5.56	5.5	5.64	49144	86.061		208	4.5					+MS, Dissect, 5.503-5.640min #960-984	FullMS
Cmpd 12, Dissect, 5.558 min	5.56	5.5	5.64	49144	161.131		545	11.8					+MS, Dissect, 5.503-5.640min #960-984	FullMS
Cmpd 12, Dissect, 5.558 min	5.56	5.5	5.64	49144	167.108		114	2.5					+MS, Dissect, 5.503-5.640min #960-984	FullMS
Cmpd 12, Dissect, 5.558 min	5.56	5.5	5.64	49144	177.136		103	2.2					+MS, Dissect, 5.503-5.640min #960-984	FullMS
Cmpd 12, Dissect, 5.558 min	5.56	5.5	5.64	49144	179.065		116	2.5					+MS, Dissect, 5.503-5.640min #960-984	FullMS
Cmpd 12, Dissect, 5.558 min	5.56	5.5	5.64	49144	179.143		430	9.3					+MS, Dissect, 5.503-5.640min #960-984	FullMS
Cmpd 12, Dissect, 5.558 min	5.56	5.5	5.64	49144	185.117		114	2.5					+MS, Dissect, 5.503-5.640min #960-984	FullMS
Cmpd 12, Dissect, 5.558 min	5.56	5.5	5.64	49144	202.143		224	4.8					+MS, Dissect, 5.503-5.640min #960-984	FullMS
Cmpd 12, Dissect, 5.558 min	5.56	5.5	5.64	49144	209.09		142	3.1					+MS, Dissect, 5.503-5.640min #960-984	FullMS
Cmpd 12, Dissect, 5.558 min	5.56	5.5	5.64	49144	235.167		111	2.4					+MS, Dissect, 5.503-5.640min #960-984	FullMS
Cmpd 12, Dissect, 5.558 min	5.56	5.5	5.64	49144	253.179	1	818	17.7		0	8	mDa	+MS, Dissect, 5.503-5.640min #960-984	FullMS
Cmpd 12, Dissect, 5.558 min	5.56	5.5	5.64	49144	254.182	1	191	4.1					+MS, Dissect, 5.503-5.640min #960-984	FullMS
Cmpd 12, Dissect, 5.558 min	5.56	5.5	5.64	49144	265.139		101	2.2					+MS, Dissect, 5.503-5.640min #960-984	FullMS
Cmpd 12, Dissect, 5.558 min	5.56	5.5	5.64	49144	293.173	1	4611	100		0	4	mDa	+MS, Dissect, 5.503-5.640min #960-984	FullMS
Cmpd 12, Dissect, 5.558 min	5.56	5.5	5.64	49144	294.175	1	524	11.4					+MS, Dissect, 5.503-5.640min #960-984	FullMS
Cmpd 12, Dissect, 5.558 min	5.56	5.5	5.64	49144	295.164	1	107	2.3					+MS, Dissect, 5.503-5.640min #960-984	FullMS
Cmpd 12, Dissect, 5.558 min	5.56	5.5	5.64	49144	309.147	2	528	11.5		0	8	mDa	+MS, Dissect, 5.503-5.640min #960-984	FullMS
Cmpd 12, Dissect, 5.558 min	5.56	5.5	5.64	49144	339.141		101	2.2					+MS, Dissect, 5.503-5.640min #960-984	FullMS
Cmpd 12, Dissect, 5.558 min	5.56	5.5	5.64	49144	563.356		179	3.9					+MS, Dissect, 5.503-5.640min #960-984	FullMS
Cmpd 13, Dissect, 5.596 min	5.6	5.54	5.66	48028	159.065	1	4345	100		0	4	mDa	+MS, Dissect, 5.543-5.657min #967-987	FullMS
Cmpd 13, Dissect, 5.596 min	5.6	5.54	5.66	48028	160.072	1	277	6.4					+MS, Dissect, 5.543-5.657min #967-987	FullMS
Cmpd 13, Dissect, 5.596 min	5.6	5.54	5.66	48028	163.125		136	3.1					+MS, Dissect, 5.543-5.657min #967-987	FullMS
Cmpd 13, Dissect, 5.596 min	5.6	5.54	5.66	48028	181.062		147	3.4					+MS, Dissect, 5.543-5.657min #967-987	FullMS
Cmpd 13, Dissect, 5.596 min	5.6	5.54	5.66	48028	185.114		300	6.9					+MS, Dissect, 5.543-5.657min #967-987	FullMS
Cmpd 13, Dissect, 5.596 min	5.6	5.54	5.66	48028	189.112		136	3.1					+MS, Dissect, 5.543-5.657min #967-987	FullMS
Cmpd 13, Dissect, 5.596 min	5.6	5.54	5.66	48028	193.117		167	3.8					+MS, Dissect, 5.543-5.657min #967-987	FullMS
Cmpd 13, Dissect, 5.596 min	5.6	5.54	5.66	48028	222.143		190	4.4					+MS, Dissect, 5.543-5.657min #967-987	FullMS
Cmpd 13, Dissect, 5.596 min	5.6	5.54	5.66	48028	223.136	1	263	6		0	8	mDa	+MS, Dissect, 5.543-5.657min #967-987	FullMS
Cmpd 13, Dissect, 5.596 min	5.6	5.54	5.66	48028	224.128	1	162	3.7					+MS, Dissect, 5.543-5.657min #967-987	FullMS
Cmpd 13, Dissect, 5.596 min	5.6	5.54	5.66	48028	236.114		456	10.5					+MS, Dissect, 5.543-5.657min #967-987	FullMS
Cmpd 13, Dissect, 5.596 min	5.6	5.54	5.66	48028	241.07	1	4315	99.3		0	4	mDa	+MS, Dissect, 5.543-5.657min #967-987	FullMS
Cmpd 13, Dissect, 5.596 min	5.6	5.54	5.66	48028	242.073	1	470	10.8					+MS, Dissect, 5.543-5.657min #967-987	FullMS
Cmpd 13, Dissect, 5.596 min	5.6	5.54	5.66	48028	243.07	1	116	2.7					+MS, Dissect, 5.543-5.657min #967-987	FullMS
Cmpd 13, Dissect, 5.596 min	5.6	5.54	5.66	48028	283.149		154	3.6					+MS, Dissect, 5.543-5.657min #967-987	FullMS
Cmpd 13, Dissect, 5.596 min	5.6	5.54	5.66	48028	289.104		137	3.1					+MS, Dissect, 5.543-5.657min #967-987	FullMS
Cmpd 13, Dissect, 5.596 min	5.6	5.54	5.66	48028	299.144		103	2.4					+MS, Dissect, 5.543-5.657min #967-987	FullMS
Cmpd 13, Dissect, 5.596 min	5.6	5.54	5.66	48028	401.127		515	11.9					+MS, Dissect, 5.543-5.657min #967-987	FullMS
Cmpd 13, Dissect, 5.596 min	5.6	5.54	5.66	48028	441.243		177	4.1					+MS, Dissect, 5.543-5.657min #967-987	FullMS
Cmpd 13, Dissect, 5.596 min	5.6	5.54	5.66	48028	573.172	1	491	11.3		0	20	ppm	+MS, Dissect, 5.543-5.657min #967-987	FullMS
Cmpd 13, Dissect, 5.596 min	5.6	5.54	5.66	48028	574.17	1	180	4.1					+MS, Dissect, 5.543-5.657min #967-987	FullMS
Cmpd 13, Dissect, 5.596 min	5.6	5.54	5.66	48028	588.24		210	4.8					+MS, Dissect, 5.543-5.657min #967-987	FullMS
Cmpd 13, Dissect, 5.596 min	5.6	5.54	5.66	48028	589.248		162	3.7					+MS, Dissect, 5.543-5.657min #967-987	FullMS
Cmpd 13, Dissect, 5.596 min	5.6	5.54	5.66	48028	595.143	1	489	11.2		0	20	ppm	+MS, Dissect, 5.543-5.657min #967-987	FullMS
Cmpd 13, Dissect, 5.596 min	5.6	5.54	5.66	48028	596.148	1	149	3.4					+MS, Dissect, 5.543-5.657min #967-987	FullMS
Cmpd 14, Dissect, 5.618 min	5.62	5.5	5.68	66977	97.1014		825	15.8					+MS, Dissect, 5.503-5.680min #960-991	FullMS
Cmpd 14, Dissect, 5.618 min	5.62	5.5	5.68	66977	125.096		1248	24					+MS, Dissect, 5.503-5.680min #960-991	FullMS
Cmpd 14, Dissect, 5.618 min	5.62	5.5	5.68	66977	137.061		101	1.9					+MS, Dissect, 5.503-5.680min #960-991	FullMS
Cmpd 14, Dissect, 5.618 min	5.62	5.5	5.68	66977	153.091		173	3.3					+MS, Dissect, 5.503-5.680min #960-991	FullMS
Cmpd 14, Dissect, 5.618 min	5.62	5.5	5.68	66977	161.061		225	4.3					+MS, Dissect, 5.503-5.680min #960-991	FullMS
Cmpd 14, Dissect, 5.618 min	5.62	5.5	5.68	66977	167.073		115	2.2					+MS, Dissect, 5.503-5.680min #960-991	FullMS
Cmpd 14, Dissect, 5.618 min	5.62	5.5	5.68	66977	171.103	1	3060	58.8		0	4	mDa	+MS, Dissect, 5.503-5.680min #960-991	FullMS
Cmpd 14, Dissect, 5.618 min	5.62	5.5	5.68	66977	172.106	1	297	5.7					+MS, Dissect, 5.503-5.680min #960-991	FullMS
Cmpd 14, Dissect, 5.618 min	5.62	5.5	5.68	66977	177.064		195	3.7					+MS, Dissect, 5.503-5.680min #960-991	FullMS
Cmpd 14, Dissect, 5.618 min	5.62	5.5	5.68	66977	179.072		229	4.4					+MS, Dissect, 5.503-5.680min #960-991	FullMS
Cmpd 14, Dissect, 5.618 min	5.62	5.5	5.68	66977	181.07		191	3.7					+MS, Dissect, 5.503-5.680min #960-991	FullMS
Cmpd 14, Dissect, 5.618 min	5.62	5.5	5.68	66977	189.112	1	1830	35.2	[M+H]	188.105	4	mDa	+MS, Dissect, 5.503-5.680min #960-991	FullMS
Cmpd 14, Dissect, 5.618 min	5.62	5.5	5.68	66977	190.119	1	298	5.7					+MS, Dissect, 5.503-5.680min #960-991	FullMS
Cmpd 14, Dissect, 5.618 min	5.62	5.5	5.68	66977	191.138	1	257	4.9					+MS, Dissect, 5.503-5.680min #960-991	FullMS
Cmpd 14, Dissect, 5.618 min	5.62	5.5	5.68	66977	209.093		286	5.5					+MS, Dissect, 5.503-5.680min #960-991	FullMS
Cmpd 14, Dissect, 5.618 min	5.62	5.5	5.68	66977	211.096	1	5206	100	[M+H]	210.089	4	mDa	+MS, Dissect, 5.503-5.680min #960-991	FullMS
Cmpd 14, Dissect, 5.618 min	5.62	5.5	5.68	66977	212.1	1	535	10.3					+MS, Dissect, 5.503-5.680min #960-991	FullMS
Cmpd 14, Dissect, 5.618 min	5.62	5.5	5.68	66977	227.116		161	3.1					+MS, Dissect, 5.503-5.680min #960-991	FullMS
Cmpd 14, Dissect, 5.618 min	5.62	5.5	5.68	66977	233.076	1	452	8.7	[M+Na]	210.087	8	mDa	+MS, Dissect, 5.503-5.680min #960-991	FullMS
Cmpd 14, Dissect, 5.618 min	5.62	5.5	5.68	66977	234.076	1	224	4.3					+MS, Dissect, 5.503-5.680min #960-991	FullMS
Cmpd 14, Dissect, 5.618 min	5.62	5.5	5.68	66977	236.116		196	3.8					+MS, Dissect, 5.503-5.680min #960-991	FullMS
Cmpd 14, Dissect, 5.618 min	5.62	5.5	5.68	66977	254.178		127	2.4					+MS, Dissect, 5.503-5.680min #960-991	FullMS
Cmpd 14, Dissect, 5.618 min	5.62	5.5	5.68	66977	267.126		273	5.2					+MS, Dissect, 5.503-5.680min #960-991	FullMS
Cmpd 14, Dissect, 5.618 min	5.62	5.5	5.68	66977	275.131		131	2.5					+MS, Dissect, 5.503-5.680min #960-991	FullMS
Cmpd 14, Dissect, 5.618 min	5.62	5.5	5.68	66977	293.167		452	8.7					+MS, Dissect, 5.503-5.680min #960-991	FullMS
Cmpd 14, Dissect, 5.618 min	5.62	5.5	5.68	66977	305.111		453	8.7					+MS, Dissect, 5.503-5.680min #960-991	FullMS
Cmpd 14, Dissect, 5.618 min	5.62	5.5	5.68	66977	309.178		103	2					+MS, Dissect, 5.503-5.680min #960-991	FullMS
Cmpd 14, Dissect, 5.618 min	5.62	5.5	5.68	66977	393.187		178	3.4					+MS, Dissect, 5.503-5.680min #960-991	FullMS
Cmpd 14, Dissect, 5.618 min	5.62	5.5	5.68	66977	395.195		103	2					+MS, Dissect, 5.503-5.680min #960-991	FullMS
Cmpd 14, Dissect, 5.618 min	5.62	5.5	5.68	66977	399.187		113	2.2					+MS, Dissect, 5.503-5.680min #960-991	FullMS
Cmpd 14, Dissect, 5.618 min	5.62	5.5	5.68	66977	421.184	1	669	12.9	[2M+H]	0	20	ppm	+MS, Dissect, 5.503-5.680min #960-991	FullMS
Cmpd 14, Dissect, 5.618 min	5.62	5.5	5.68	66977	422.198	1	106	2					+MS, Dissect, 5.503-5.680min #960-991	FullMS
Cmpd 14, Dissect, 5.618 min	5.62	5.5	5.68	66977	431.143		226	4.3					+MS, Dissect, 5.503-5.680min #960-991	FullMS
Cmpd 14, Dissect, 5.618 min	5.62	5.5	5.68	66977	451.159		386	7.4					+MS, Dissect, 5.503-5.680min #960-991	FullMS
Cmpd 14, Dissect, 5.618 min	5.62	5.5	5.68	66977	461.12		139	2.7					+MS, Dissect, 5.503-5.680min #960-991	FullMS
Cmpd 14, Dissect, 5.618 min	5.62	5.5	5.68	66977	489.14	1	677	13		0	20	ppm	+MS, Dissect, 5.503-5.680min #960-991	FullMS
Cmpd 14, Dissect, 5.618 min	5.62	5.5	5.68	66977	490.145	1	284	5.5					+MS, Dissect, 5.503-5.680min #960-991	FullMS
Cmpd 14, Dissect, 5.618 min	5.62	5.5	5.68	66977	588.241		401	7.7					+MS, Dissect, 5.503-5.680min #960-991	FullMS
Cmpd 14, Dissect, 5.618 min	5.62	5.5	5.68	66977	603.275	1	366	7		0	20	ppm	+MS, Dissect, 5.503-5.680min #960-991	FullMS
Cmpd 14, Dissect, 5.618 min	5.62	5.5	5.68	66977	699.235		258	5					+MS, Dissect, 5.503-5.680min #960-991	FullMS
Cmpd 15, Dissect, 5.642 min	5.64	5.59	5.68	28909	125.095		223	20.8					+MS, Dissect, 5.589-5.680min #975-991	FullMS
Cmpd 15, Dissect, 5.642 min	5.64	5.59	5.68	28909	133.07		176	16.5					+MS, Dissect, 5.589-5.680min #975-991	FullMS
Cmpd 15, Dissect, 5.642 min	5.64	5.59	5.68	28909	159.065		554	51.7					+MS, Dissect, 5.589-5.680min #975-991	FullMS
Cmpd 15, Dissect, 5.642 min	5.64	5.59	5.68	28909	161.062		167	15.6					+MS, Dissect, 5.589-5.680min #975-991	FullMS
Cmpd 15, Dissect, 5.642 min	5.64	5.59	5.68	28909	171.103	1	121	11.3		0	8	mDa	+MS, Dissect, 5.589-5.680min #975-991	FullMS
Cmpd 15, Dissect, 5.642 min	5.64	5.59	5.68	28909	179.072		437	40.8					+MS, Dissect, 5.589-5.680min #975-991	FullMS
Cmpd 15, Dissect, 5.642 min	5.64	5.59	5.68	28909	189.113		146	13.6					+MS, Dissect, 5.589-5.680min #975-991	FullMS
Cmpd 15, Dissect, 5.642 min	5.64	5.59	5.68	28909	191.137		151	14.1					+MS, Dissect, 5.589-5.680min #975-991	FullMS
Cmpd 15, Dissect, 5.642 min	5.64	5.59	5.68	28909	209.089		436	40.7					+MS, Dissect, 5.589-5.680min #975-991	FullMS
Cmpd 15, Dissect, 5.642 min	5.64	5.59	5.68	28909	212.102		133	12.4					+MS, Dissect, 5.589-5.680min #975-991	FullMS
Cmpd 15, Dissect, 5.642 min	5.64	5.59	5.68	28909	222.11		117	10.9					+MS, Dissect, 5.589-5.680min #975-991	FullMS
Cmpd 15, Dissect, 5.642 min	5.64	5.59	5.68	28909	223.121		229	21.4					+MS, Dissect, 5.589-5.680min #975-991	FullMS
Cmpd 15, Dissect, 5.642 min	5.64	5.59	5.68	28909	242.075	1	127	11.8		0	8	mDa	+MS, Dissect, 5.589-5.680min #975-991	FullMS
Cmpd 15, Dissect, 5.642 min	5.64	5.59	5.68	28909	243.07	1	111	10.3					+MS, Dissect, 5.589-5.680min #975-991	FullMS
Cmpd 15, Dissect, 5.642 min	5.64	5.59	5.68	28909	257.12		318	29.7					+MS, Dissect, 5.589-5.680min #975-991	FullMS
Cmpd 15, Dissect, 5.642 min	5.64	5.59	5.68	28909	266.042		114	10.6					+MS, Dissect, 5.589-5.680min #975-991	FullMS
Cmpd 15, Dissect, 5.642 min	5.64	5.59	5.68	28909	275.13	1	238	22.2		0	8	mDa	+MS, Dissect, 5.589-5.680min #975-991	FullMS
Cmpd 15, Dissect, 5.642 min	5.64	5.59	5.68	28909	293.162	1	473	44.1		0	8	mDa	+MS, Dissect, 5.589-5.680min #975-991	FullMS
Cmpd 15, Dissect, 5.642 min	5.64	5.59	5.68	28909	301.072		121	11.3					+MS, Dissect, 5.589-5.680min #975-991	FullMS
Cmpd 15, Dissect, 5.642 min	5.64	5.59	5.68	28909	305.11		103	9.6					+MS, Dissect, 5.589-5.680min #975-991	FullMS
Cmpd 15, Dissect, 5.642 min	5.64	5.59	5.68	28909	315.121	1	1072	100	[M+Na]	292.132	4	mDa	+MS, Dissect, 5.589-5.680min #975-991	FullMS
Cmpd 15, Dissect, 5.642 min	5.64	5.59	5.68	28909	316.129	1	199	18.6					+MS, Dissect, 5.589-5.680min #975-991	FullMS
Cmpd 15, Dissect, 5.642 min	5.64	5.59	5.68	28909	339.144		112	10.4					+MS, Dissect, 5.589-5.680min #975-991	FullMS
Cmpd 15, Dissect, 5.642 min	5.64	5.59	5.68	28909	341.159		193	18					+MS, Dissect, 5.589-5.680min #975-991	FullMS
Cmpd 15, Dissect, 5.642 min	5.64	5.59	5.68	28909	342.225	1	111	10.4		0	8	mDa	+MS, Dissect, 5.589-5.680min #975-991	FullMS
Cmpd 15, Dissect, 5.642 min	5.64	5.59	5.68	28909	364.154	2	120	11.1		0	8	mDa	+MS, Dissect, 5.589-5.680min #975-991	FullMS
Cmpd 15, Dissect, 5.642 min	5.64	5.59	5.68	28909	401.13		124	11.6					+MS, Dissect, 5.589-5.680min #975-991	FullMS
Cmpd 15, Dissect, 5.642 min	5.64	5.59	5.68	28909	405.124		197	18.4					+MS, Dissect, 5.589-5.680min #975-991	FullMS
Cmpd 15, Dissect, 5.642 min	5.64	5.59	5.68	28909	451.158		142	13.2					+MS, Dissect, 5.589-5.680min #975-991	FullMS
Cmpd 15, Dissect, 5.642 min	5.64	5.59	5.68	28909	475.142		281	26.2					+MS, Dissect, 5.589-5.680min #975-991	FullMS
Cmpd 15, Dissect, 5.642 min	5.64	5.59	5.68	28909	489.141		188	17.5					+MS, Dissect, 5.589-5.680min #975-991	FullMS
Cmpd 15, Dissect, 5.642 min	5.64	5.59	5.68	28909	570.2	1	735	68.6		0	20	ppm	+MS, Dissect, 5.589-5.680min #975-991	FullMS
Cmpd 15, Dissect, 5.642 min	5.64	5.59	5.68	28909	571.21	1	258	24					+MS, Dissect, 5.589-5.680min #975-991	FullMS
Cmpd 15, Dissect, 5.642 min	5.64	5.59	5.68	28909	573.16	1	107	10		0	20	ppm	+MS, Dissect, 5.589-5.680min #975-991	FullMS
Cmpd 15, Dissect, 5.642 min	5.64	5.59	5.68	28909	588.242	1	570	53.2		0	20	ppm	+MS, Dissect, 5.589-5.680min #975-991	FullMS
Cmpd 15, Dissect, 5.642 min	5.64	5.59	5.68	28909	589.25	1	223	20.8					+MS, Dissect, 5.589-5.680min #975-991	FullMS
Cmpd 15, Dissect, 5.642 min	5.64	5.59	5.68	28909	607.253	1	643	60	[2M+Na]	0	20	ppm	+MS, Dissect, 5.589-5.680min #975-991	FullMS
Cmpd 15, Dissect, 5.642 min	5.64	5.59	5.68	28909	608.254	1	275	25.6					+MS, Dissect, 5.589-5.680min #975-991	FullMS
Cmpd 16, Dissect, 5.685 min	5.69	5.64	5.73	63318	125.094		187	1.6					+MS, Dissect, 5.640-5.726min #984-999	FullMS
Cmpd 16, Dissect, 5.685 min	5.69	5.64	5.73	63318	159.066		179	1.6					+MS, Dissect, 5.640-5.726min #984-999	FullMS
Cmpd 16, Dissect, 5.685 min	5.69	5.64	5.73	63318	165.055	1	11376	100		0	2	mDa	+MS, Dissect, 5.640-5.726min #984-999	FullMS
Cmpd 16, Dissect, 5.685 min	5.69	5.64	5.73	63318	166.059	1	1215	10.7					+MS, Dissect, 5.640-5.726min #984-999	FullMS
Cmpd 16, Dissect, 5.685 min	5.69	5.64	5.73	63318	167.069	1	136	1.2					+MS, Dissect, 5.640-5.726min #984-999	FullMS
Cmpd 16, Dissect, 5.685 min	5.69	5.64	5.73	63318	171.102		335	2.9					+MS, Dissect, 5.640-5.726min #984-999	FullMS
Cmpd 16, Dissect, 5.685 min	5.69	5.64	5.73	63318	179.076		156	1.4					+MS, Dissect, 5.640-5.726min #984-999	FullMS
Cmpd 16, Dissect, 5.685 min	5.69	5.64	5.73	63318	181.058		151	1.3					+MS, Dissect, 5.640-5.726min #984-999	FullMS
Cmpd 16, Dissect, 5.685 min	5.69	5.64	5.73	63318	183.066	1	4998	43.9	[M+H]	182.059	4	mDa	+MS, Dissect, 5.640-5.726min #984-999	FullMS
Cmpd 16, Dissect, 5.685 min	5.69	5.64	5.73	63318	184.07	1	448	3.9					+MS, Dissect, 5.640-5.726min #984-999	FullMS
Cmpd 16, Dissect, 5.685 min	5.69	5.64	5.73	63318	189.111		121	1.1					+MS, Dissect, 5.640-5.726min #984-999	FullMS
Cmpd 16, Dissect, 5.685 min	5.69	5.64	5.73	63318	191.136		114	1					+MS, Dissect, 5.640-5.726min #984-999	FullMS
Cmpd 16, Dissect, 5.685 min	5.69	5.64	5.73	63318	194.115		169	1.5					+MS, Dissect, 5.640-5.726min #984-999	FullMS
Cmpd 16, Dissect, 5.685 min	5.69	5.64	5.73	63318	195.1		210	1.8					+MS, Dissect, 5.640-5.726min #984-999	FullMS
Cmpd 16, Dissect, 5.685 min	5.69	5.64	5.73	63318	205.049	1	2418	21.3	[M+Na]	182.06	4	mDa	+MS, Dissect, 5.640-5.726min #984-999	FullMS
Cmpd 16, Dissect, 5.685 min	5.69	5.64	5.73	63318	206.052	1	215	1.9					+MS, Dissect, 5.640-5.726min #984-999	FullMS
Cmpd 16, Dissect, 5.685 min	5.69	5.64	5.73	63318	207.064	1	145	1.3					+MS, Dissect, 5.640-5.726min #984-999	FullMS
Cmpd 16, Dissect, 5.685 min	5.69	5.64	5.73	63318	209.095		136	1.2					+MS, Dissect, 5.640-5.726min #984-999	FullMS
Cmpd 16, Dissect, 5.685 min	5.69	5.64	5.73	63318	257.121		265	2.3					+MS, Dissect, 5.640-5.726min #984-999	FullMS
Cmpd 16, Dissect, 5.685 min	5.69	5.64	5.73	63318	266.048		136	1.2					+MS, Dissect, 5.640-5.726min #984-999	FullMS
Cmpd 16, Dissect, 5.685 min	5.69	5.64	5.73	63318	267.124		128	1.1					+MS, Dissect, 5.640-5.726min #984-999	FullMS
Cmpd 16, Dissect, 5.685 min	5.69	5.64	5.73	63318	269.136		119	1					+MS, Dissect, 5.640-5.726min #984-999	FullMS
Cmpd 16, Dissect, 5.685 min	5.69	5.64	5.73	63318	275.121		119	1.1					+MS, Dissect, 5.640-5.726min #984-999	FullMS
Cmpd 16, Dissect, 5.685 min	5.69	5.64	5.73	63318	287.125		104	0.9					+MS, Dissect, 5.640-5.726min #984-999	FullMS
Cmpd 16, Dissect, 5.685 min	5.69	5.64	5.73	63318	289.139		105	0.9					+MS, Dissect, 5.640-5.726min #984-999	FullMS
Cmpd 16, Dissect, 5.685 min	5.69	5.64	5.73	63318	293.166		205	1.8					+MS, Dissect, 5.640-5.726min #984-999	FullMS
Cmpd 16, Dissect, 5.685 min	5.69	5.64	5.73	63318	299.087		195	1.7					+MS, Dissect, 5.640-5.726min #984-999	FullMS
Cmpd 16, Dissect, 5.685 min	5.69	5.64	5.73	63318	305.127		107	0.9					+MS, Dissect, 5.640-5.726min #984-999	FullMS
Cmpd 16, Dissect, 5.685 min	5.69	5.64	5.73	63318	364.156		173	1.5					+MS, Dissect, 5.640-5.726min #984-999	FullMS
Cmpd 16, Dissect, 5.685 min	5.69	5.64	5.73	63318	493.17		224	2					+MS, Dissect, 5.640-5.726min #984-999	FullMS
Cmpd 16, Dissect, 5.685 min	5.69	5.64	5.73	63318	499.157		139	1.2					+MS, Dissect, 5.640-5.726min #984-999	FullMS
Cmpd 16, Dissect, 5.685 min	5.69	5.64	5.73	63318	501.142		151	1.3					+MS, Dissect, 5.640-5.726min #984-999	FullMS
Cmpd 16, Dissect, 5.685 min	5.69	5.64	5.73	63318	570.2		452	4					+MS, Dissect, 5.640-5.726min #984-999	FullMS
Cmpd 16, Dissect, 5.685 min	5.69	5.64	5.73	63318	571.208		210	1.8					+MS, Dissect, 5.640-5.726min #984-999	FullMS
Cmpd 16, Dissect, 5.685 min	5.69	5.64	5.73	63318	588.23		172	1.5					+MS, Dissect, 5.640-5.726min #984-999	FullMS
Cmpd 16, Dissect, 5.685 min	5.69	5.64	5.73	63318	829.284		118	1					+MS, Dissect, 5.640-5.726min #984-999	FullMS
Cmpd 17, Dissect, 5.765 min	5.77	5.71	5.84	74021	139.112		298	5					+MS, Dissect, 5.714-5.839min #997-1019	FullMS
Cmpd 17, Dissect, 5.765 min	5.77	5.71	5.84	74021	141.956		170	2.9					+MS, Dissect, 5.714-5.839min #997-1019	FullMS
Cmpd 17, Dissect, 5.765 min	5.77	5.71	5.84	74021	166.063		125	2.1					+MS, Dissect, 5.714-5.839min #997-1019	FullMS
Cmpd 17, Dissect, 5.765 min	5.77	5.71	5.84	74021	166.089		128	2.1					+MS, Dissect, 5.714-5.839min #997-1019	FullMS
Cmpd 17, Dissect, 5.765 min	5.77	5.71	5.84	74021	167.078		105	1.8					+MS, Dissect, 5.714-5.839min #997-1019	FullMS
Cmpd 17, Dissect, 5.765 min	5.77	5.71	5.84	74021	183.073		121	2					+MS, Dissect, 5.714-5.839min #997-1019	FullMS
Cmpd 17, Dissect, 5.765 min	5.77	5.71	5.84	74021	197.118		190	3.2					+MS, Dissect, 5.714-5.839min #997-1019	FullMS
Cmpd 17, Dissect, 5.765 min	5.77	5.71	5.84	74021	227.125		569	9.5					+MS, Dissect, 5.714-5.839min #997-1019	FullMS
Cmpd 17, Dissect, 5.765 min	5.77	5.71	5.84	74021	229.143		303	5.1					+MS, Dissect, 5.714-5.839min #997-1019	FullMS
Cmpd 17, Dissect, 5.765 min	5.77	5.71	5.84	74021	235.118		123	2.1					+MS, Dissect, 5.714-5.839min #997-1019	FullMS
Cmpd 17, Dissect, 5.765 min	5.77	5.71	5.84	74021	235.163		108	1.8					+MS, Dissect, 5.714-5.839min #997-1019	FullMS
Cmpd 17, Dissect, 5.765 min	5.77	5.71	5.84	74021	245.137		667	11.2					+MS, Dissect, 5.714-5.839min #997-1019	FullMS
Cmpd 17, Dissect, 5.765 min	5.77	5.71	5.84	74021	249.113		415	7					+MS, Dissect, 5.714-5.839min #997-1019	FullMS
Cmpd 17, Dissect, 5.765 min	5.77	5.71	5.84	74021	267.128	1	428	7.2		0	8	mDa	+MS, Dissect, 5.714-5.839min #997-1019	FullMS
Cmpd 17, Dissect, 5.765 min	5.77	5.71	5.84	74021	268.131	1	290	4.9					+MS, Dissect, 5.714-5.839min #997-1019	FullMS
Cmpd 17, Dissect, 5.765 min	5.77	5.71	5.84	74021	269.136		552	9.3					+MS, Dissect, 5.714-5.839min #997-1019	FullMS
Cmpd 17, Dissect, 5.765 min	5.77	5.71	5.84	74021	278.617	2	784	13.2	[M+H+H]	0	8	mDa	+MS, Dissect, 5.714-5.839min #997-1019	FullMS
Cmpd 17, Dissect, 5.765 min	5.77	5.71	5.84	74021	279.118	2	299	5					+MS, Dissect, 5.714-5.839min #997-1019	FullMS
Cmpd 17, Dissect, 5.765 min	5.77	5.71	5.84	74021	281.137		123	2.1					+MS, Dissect, 5.714-5.839min #997-1019	FullMS
Cmpd 17, Dissect, 5.765 min	5.77	5.71	5.84	74021	283.059	1	1811	30.4		0	4	mDa	+MS, Dissect, 5.714-5.839min #997-1019	FullMS
Cmpd 17, Dissect, 5.765 min	5.77	5.71	5.84	74021	284.058	1	184	3.1					+MS, Dissect, 5.714-5.839min #997-1019	FullMS
Cmpd 17, Dissect, 5.765 min	5.77	5.71	5.84	74021	302.112		198	3.3					+MS, Dissect, 5.714-5.839min #997-1019	FullMS
Cmpd 17, Dissect, 5.765 min	5.77	5.71	5.84	74021	335.179		111	1.9					+MS, Dissect, 5.714-5.839min #997-1019	FullMS
Cmpd 17, Dissect, 5.765 min	5.77	5.71	5.84	74021	443.159		280	4.7					+MS, Dissect, 5.714-5.839min #997-1019	FullMS
Cmpd 17, Dissect, 5.765 min	5.77	5.71	5.84	74021	445.113	1	5957	100	[M+H]	444.106	10	ppm	+MS, Dissect, 5.714-5.839min #997-1019	FullMS
Cmpd 17, Dissect, 5.765 min	5.77	5.71	5.84	74021	446.117	1	1454	24.4					+MS, Dissect, 5.714-5.839min #997-1019	FullMS
Cmpd 17, Dissect, 5.765 min	5.77	5.71	5.84	74021	447.129	1	113	1.9					+MS, Dissect, 5.714-5.839min #997-1019	FullMS
Cmpd 17, Dissect, 5.765 min	5.77	5.71	5.84	74021	463.16		300	5					+MS, Dissect, 5.714-5.839min #997-1019	FullMS
Cmpd 17, Dissect, 5.765 min	5.77	5.71	5.84	74021	467.095	1	972	16.3	[M+Na]	444.106	20	ppm	+MS, Dissect, 5.714-5.839min #997-1019	FullMS
Cmpd 17, Dissect, 5.765 min	5.77	5.71	5.84	74021	489.146		221	3.7					+MS, Dissect, 5.714-5.839min #997-1019	FullMS
Cmpd 17, Dissect, 5.765 min	5.77	5.71	5.84	74021	556.219	1	3945	66.2	[M+H]	555.212	10	ppm	+MS, Dissect, 5.714-5.839min #997-1019	FullMS
Cmpd 17, Dissect, 5.765 min	5.77	5.71	5.84	74021	557.224	1	1427	24					+MS, Dissect, 5.714-5.839min #997-1019	FullMS
Cmpd 17, Dissect, 5.765 min	5.77	5.71	5.84	74021	558.216	1	201	3.4					+MS, Dissect, 5.714-5.839min #997-1019	FullMS
Cmpd 17, Dissect, 5.765 min	5.77	5.71	5.84	74021	570.22		441	7.4					+MS, Dissect, 5.714-5.839min #997-1019	FullMS
Cmpd 17, Dissect, 5.765 min	5.77	5.71	5.84	74021	588.208		130	2.2					+MS, Dissect, 5.714-5.839min #997-1019	FullMS
Cmpd 17, Dissect, 5.765 min	5.77	5.71	5.84	74021	911.194	1	303	5.1	[2M+Na]	0	20	ppm	+MS, Dissect, 5.714-5.839min #997-1019	FullMS
Cmpd 17, Dissect, 5.765 min	5.77	5.71	5.84	74021	929.241		197	3.3					+MS, Dissect, 5.714-5.839min #997-1019	FullMS
Cmpd 17, Dissect, 5.765 min	5.77	5.71	5.84	74021	1027.31		100	1.7					+MS, Dissect, 5.714-5.839min #997-1019	FullMS
Cmpd 17, Dissect, 5.765 min	5.77	5.71	5.84	74021	269.084	1	1542	100					+MS2(556.2187), 40.0eV, Dissect, 5.760min #1005	MS2
Cmpd 17, Dissect, 5.765 min	5.77	5.71	5.84	74021	270.085	1	383	24.8					+MS2(556.2187), 40.0eV, Dissect, 5.760min #1005	MS2
Cmpd 17, Dissect, 5.765 min	5.77	5.71	5.84	74021	288.147	1	199	12.9					+MS2(556.2187), 40.0eV, Dissect, 5.760min #1005	MS2
Cmpd 17, Dissect, 5.765 min	5.77	5.71	5.84	74021	225.055	1	181	7.5					+MS2(445.1134), 40.0eV, Dissect, 5.743-5.782min #1002-1009	MS2
Cmpd 17, Dissect, 5.765 min	5.77	5.71	5.84	74021	253.052	1	328	13.6					+MS2(445.1134), 40.0eV, Dissect, 5.743-5.782min #1002-1009	MS2
Cmpd 17, Dissect, 5.765 min	5.77	5.71	5.84	74021	254.054	1	110	4.5					+MS2(445.1134), 40.0eV, Dissect, 5.743-5.782min #1002-1009	MS2
Cmpd 17, Dissect, 5.765 min	5.77	5.71	5.84	74021	283.061	1	2410	100					+MS2(445.1134), 40.0eV, Dissect, 5.743-5.782min #1002-1009	MS2
Cmpd 17, Dissect, 5.765 min	5.77	5.71	5.84	74021	284.062	1	407	16.9					+MS2(445.1134), 40.0eV, Dissect, 5.743-5.782min #1002-1009	MS2
Cmpd 18, Dissect, 5.773 min	5.77	5.73	5.83	11467	167.079		110	9.6					+MS, Dissect, 5.731-5.828min #1000-1017	FullMS
Cmpd 18, Dissect, 5.773 min	5.77	5.73	5.83	11467	177.059		115	10.1					+MS, Dissect, 5.731-5.828min #1000-1017	FullMS
Cmpd 18, Dissect, 5.773 min	5.77	5.73	5.83	11467	266.13		168	14.7					+MS, Dissect, 5.731-5.828min #1000-1017	FullMS
Cmpd 18, Dissect, 5.773 min	5.77	5.73	5.83	11467	301.105	1	1142	100		0	4	mDa	+MS, Dissect, 5.731-5.828min #1000-1017	FullMS
Cmpd 18, Dissect, 5.773 min	5.77	5.73	5.83	11467	302.111	1	103	9					+MS, Dissect, 5.731-5.828min #1000-1017	FullMS
Cmpd 18, Dissect, 5.773 min	5.77	5.73	5.83	11467	303.09	1	380	33.3		0	8	mDa	+MS, Dissect, 5.731-5.828min #1000-1017	FullMS
Cmpd 18, Dissect, 5.773 min	5.77	5.73	5.83	11467	311.092		117	10.2					+MS, Dissect, 5.731-5.828min #1000-1017	FullMS
Cmpd 18, Dissect, 5.773 min	5.77	5.73	5.83	11467	357.163	2	207	18.1		0	8	mDa	+MS, Dissect, 5.731-5.828min #1000-1017	FullMS
Cmpd 18, Dissect, 5.773 min	5.77	5.73	5.83	11467	447.125		131	11.4					+MS, Dissect, 5.731-5.828min #1000-1017	FullMS
Cmpd 18, Dissect, 5.773 min	5.77	5.73	5.83	11467	461.146	1	466	40.8		0	20	ppm	+MS, Dissect, 5.731-5.828min #1000-1017	FullMS
Cmpd 18, Dissect, 5.773 min	5.77	5.73	5.83	11467	480.184		158	13.9					+MS, Dissect, 5.731-5.828min #1000-1017	FullMS
Cmpd 18, Dissect, 5.773 min	5.77	5.73	5.83	11467	485.139	1	932	81.7	[M+Na]	462.149	20	ppm	+MS, Dissect, 5.731-5.828min #1000-1017	FullMS
Cmpd 18, Dissect, 5.773 min	5.77	5.73	5.83	11467	486.148	1	181	15.9					+MS, Dissect, 5.731-5.828min #1000-1017	FullMS
Cmpd 18, Dissect, 5.773 min	5.77	5.73	5.83	11467	501.118		154	13.5					+MS, Dissect, 5.731-5.828min #1000-1017	FullMS
Cmpd 18, Dissect, 5.773 min	5.77	5.73	5.83	11467	525.202		281	24.6					+MS, Dissect, 5.731-5.828min #1000-1017	FullMS
Cmpd 18, Dissect, 5.773 min	5.77	5.73	5.83	11467	543.214		122	10.7					+MS, Dissect, 5.731-5.828min #1000-1017	FullMS
Cmpd 18, Dissect, 5.773 min	5.77	5.73	5.83	11467	578.256		398	34.8					+MS, Dissect, 5.731-5.828min #1000-1017	FullMS
Cmpd 19, Dissect, 5.851 min	5.85	5.79	5.94	164649	121.067		349	1.3					+MS, Dissect, 5.788-5.941min #1010-1037	FullMS
Cmpd 19, Dissect, 5.851 min	5.85	5.79	5.94	164649	185.087		299	1.1					+MS, Dissect, 5.788-5.941min #1010-1037	FullMS
Cmpd 19, Dissect, 5.851 min	5.85	5.79	5.94	164649	299.095		841	3.1					+MS, Dissect, 5.788-5.941min #1010-1037	FullMS
Cmpd 19, Dissect, 5.851 min	5.85	5.79	5.94	164649	301.101		162	0.6					+MS, Dissect, 5.788-5.941min #1010-1037	FullMS
Cmpd 19, Dissect, 5.851 min	5.85	5.79	5.94	164649	301.616	2	1060	3.9	[M+H+H]	0	4	mDa	+MS, Dissect, 5.788-5.941min #1010-1037	FullMS
Cmpd 19, Dissect, 5.851 min	5.85	5.79	5.94	164649	302.116	2	608	2.2					+MS, Dissect, 5.788-5.941min #1010-1037	FullMS
Cmpd 19, Dissect, 5.851 min	5.85	5.79	5.94	164649	302.62	2	105	0.4					+MS, Dissect, 5.788-5.941min #1010-1037	FullMS
Cmpd 19, Dissect, 5.851 min	5.85	5.79	5.94	164649	303.087	1	1480	5.4		0	4	mDa	+MS, Dissect, 5.788-5.941min #1010-1037	FullMS
Cmpd 19, Dissect, 5.851 min	5.85	5.79	5.94	164649	602.224	1	27249	100	[M+H]	601.217	5	ppm	+MS, Dissect, 5.788-5.941min #1010-1037	FullMS			C30H36NO12	-1,2	6.8	13.5	onogenin 7-O-beta-d-glucoside 6''-piperidine 2-acetate	10.1002/jms.4308
Cmpd 19, Dissect, 5.851 min	5.85	5.79	5.94	164649	603.227	1	9093	33.4					+MS, Dissect, 5.788-5.941min #1010-1037	FullMS
Cmpd 19, Dissect, 5.851 min	5.85	5.79	5.94	164649	604.229	1	2051	7.5					+MS, Dissect, 5.788-5.941min #1010-1037	FullMS
Cmpd 19, Dissect, 5.851 min	5.85	5.79	5.94	164649	616.239	1	2395	8.8		0	10	ppm	+MS, Dissect, 5.788-5.941min #1010-1037	FullMS
Cmpd 19, Dissect, 5.851 min	5.85	5.79	5.94	164649	617.243	1	735	2.7					+MS, Dissect, 5.788-5.941min #1010-1037	FullMS
Cmpd 19, Dissect, 5.851 min	5.85	5.79	5.94	164649	84.0822	1	453	33.1					+MS2(602.2244), 40.0eV, Dissect, 5.805-5.833min #1013-1018	MS2
Cmpd 19, Dissect, 5.851 min	5.85	5.79	5.94	164649	135.044	1	374	27.3					+MS2(602.2244), 40.0eV, Dissect, 5.805-5.833min #1013-1018	MS2
Cmpd 19, Dissect, 5.851 min	5.85	5.79	5.94	164649	144.101	1	414	30.3					+MS2(602.2244), 40.0eV, Dissect, 5.805-5.833min #1013-1018	MS2
Cmpd 19, Dissect, 5.851 min	5.85	5.79	5.94	164649	163.04	1	341	24.9					+MS2(602.2244), 40.0eV, Dissect, 5.805-5.833min #1013-1018	MS2
Cmpd 19, Dissect, 5.851 min	5.85	5.79	5.94	164649	177.057	1	187	13.7					+MS2(602.2244), 40.0eV, Dissect, 5.805-5.833min #1013-1018	MS2
Cmpd 19, Dissect, 5.851 min	5.85	5.79	5.94	164649	270.136		196	14.3					+MS2(602.2244), 40.0eV, Dissect, 5.805-5.833min #1013-1018	MS2
Cmpd 19, Dissect, 5.851 min	5.85	5.79	5.94	164649	287.092		375	27.4					+MS2(602.2244), 40.0eV, Dissect, 5.805-5.833min #1013-1018	MS2
Cmpd 19, Dissect, 5.851 min	5.85	5.79	5.94	164649	288.138	1	464	33.9					+MS2(602.2244), 40.0eV, Dissect, 5.805-5.833min #1013-1018	MS2
Cmpd 19, Dissect, 5.851 min	5.85	5.79	5.94	164649	289.139	1	174	12.7					+MS2(602.2244), 40.0eV, Dissect, 5.805-5.833min #1013-1018	MS2
Cmpd 19, Dissect, 5.851 min	5.85	5.79	5.94	164649	315.086	1	1368	100					+MS2(602.2244), 40.0eV, Dissect, 5.805-5.833min #1013-1018	MS2
Cmpd 19, Dissect, 5.851 min	5.85	5.79	5.94	164649	316.086	1	398	29.1					+MS2(602.2244), 40.0eV, Dissect, 5.805-5.833min #1013-1018	MS2
Cmpd 19, Dissect, 5.851 min	5.85	5.79	5.94	164649	602.221	1	404	29.5					+MS2(602.2244), 40.0eV, Dissect, 5.805-5.833min #1013-1018	MS2
Cmpd 19, Dissect, 5.851 min	5.85	5.79	5.94	164649	603.223	1	141	10.3					+MS2(602.2244), 40.0eV, Dissect, 5.805-5.833min #1013-1018	MS2
Cmpd 20, Dissect, 5.875 min	5.87	5.79	5.99	169827	235.094		424	1.5					+MS, Dissect, 5.788-5.992min #1010-1046	FullMS
Cmpd 20, Dissect, 5.875 min	5.87	5.79	5.99	169827	251.163		225	0.8					+MS, Dissect, 5.788-5.992min #1010-1046	FullMS
Cmpd 20, Dissect, 5.875 min	5.87	5.79	5.99	169827	253.174		262	0.9					+MS, Dissect, 5.788-5.992min #1010-1046	FullMS
Cmpd 20, Dissect, 5.875 min	5.87	5.79	5.99	169827	265.144		280	1					+MS, Dissect, 5.788-5.992min #1010-1046	FullMS
Cmpd 20, Dissect, 5.875 min	5.87	5.79	5.99	169827	269.082	1	8139	29		0	4	mDa	+MS, Dissect, 5.788-5.992min #1010-1046	FullMS
Cmpd 20, Dissect, 5.875 min	5.87	5.79	5.99	169827	270.086	1	1254	4.5					+MS, Dissect, 5.788-5.992min #1010-1046	FullMS
Cmpd 20, Dissect, 5.875 min	5.87	5.79	5.99	169827	271.086	1	282	1					+MS, Dissect, 5.788-5.992min #1010-1046	FullMS
Cmpd 20, Dissect, 5.875 min	5.87	5.79	5.99	169827	287.095		678	2.4					+MS, Dissect, 5.788-5.992min #1010-1046	FullMS
Cmpd 20, Dissect, 5.875 min	5.87	5.79	5.99	169827	431.134	1	28070	100	[M+H]	430.127	5	ppm	+MS, Dissect, 5.788-5.992min #1010-1046	FullMS			C22H23O9	0.1	2.8	11.5	formononetin 7-O-beta-d-glucoside (ononin)	10.1002/jms.4308
Cmpd 20, Dissect, 5.875 min	5.87	5.79	5.99	169827	431.605		161	0.6					+MS, Dissect, 5.788-5.992min #1010-1046	FullMS
Cmpd 20, Dissect, 5.875 min	5.87	5.79	5.99	169827	431.857		103	0.4					+MS, Dissect, 5.788-5.992min #1010-1046	FullMS
Cmpd 20, Dissect, 5.875 min	5.87	5.79	5.99	169827	432.138	1	6823	24.3					+MS, Dissect, 5.788-5.992min #1010-1046	FullMS
Cmpd 20, Dissect, 5.875 min	5.87	5.79	5.99	169827	433.141	1	1343	4.8					+MS, Dissect, 5.788-5.992min #1010-1046	FullMS
Cmpd 20, Dissect, 5.875 min	5.87	5.79	5.99	169827	453.118	1	1891	6.7	[M+Na]	430.129	10	ppm	+MS, Dissect, 5.788-5.992min #1010-1046	FullMS
Cmpd 20, Dissect, 5.875 min	5.87	5.79	5.99	169827	454.119	1	536	1.9					+MS, Dissect, 5.788-5.992min #1010-1046	FullMS
Cmpd 20, Dissect, 5.875 min	5.87	5.79	5.99	169827	466.171		590	2.1					+MS, Dissect, 5.788-5.992min #1010-1046	FullMS
Cmpd 20, Dissect, 5.875 min	5.87	5.79	5.99	169827	604.229		255	0.9					+MS, Dissect, 5.788-5.992min #1010-1046	FullMS
Cmpd 20, Dissect, 5.875 min	5.87	5.79	5.99	169827	883.248		1126	4					+MS, Dissect, 5.788-5.992min #1010-1046	FullMS
Cmpd 20, Dissect, 5.875 min	5.87	5.79	5.99	169827	884.251		379	1.4					+MS, Dissect, 5.788-5.992min #1010-1046	FullMS
Cmpd 20, Dissect, 5.875 min	5.87	5.79	5.99	169827	1313.36		603	2.1					+MS, Dissect, 5.788-5.992min #1010-1046	FullMS
Cmpd 20, Dissect, 5.875 min	5.87	5.79	5.99	169827	1314.36		389	1.4					+MS, Dissect, 5.788-5.992min #1010-1046	FullMS
Cmpd 20, Dissect, 5.875 min	5.87	5.79	5.99	169827	213.089		259	2.2					+MS2(431.1337), 40.0eV, Dissect, 5.845-5.890min #1020-1028	MS2
Cmpd 20, Dissect, 5.875 min	5.87	5.79	5.99	169827	237.049		222	1.9					+MS2(431.1337), 40.0eV, Dissect, 5.845-5.890min #1020-1028	MS2
Cmpd 20, Dissect, 5.875 min	5.87	5.79	5.99	169827	254.059	1	324	2.7					+MS2(431.1337), 40.0eV, Dissect, 5.845-5.890min #1020-1028	MS2
Cmpd 20, Dissect, 5.875 min	5.87	5.79	5.99	169827	255.061	1	114	1					+MS2(431.1337), 40.0eV, Dissect, 5.845-5.890min #1020-1028	MS2
Cmpd 20, Dissect, 5.875 min	5.87	5.79	5.99	169827	269.081	1	11968	100					+MS2(431.1337), 40.0eV, Dissect, 5.845-5.890min #1020-1028	MS2
Cmpd 20, Dissect, 5.875 min	5.87	5.79	5.99	169827	270.086	1	2109	17.6					+MS2(431.1337), 40.0eV, Dissect, 5.845-5.890min #1020-1028	MS2
Cmpd 20, Dissect, 5.875 min	5.87	5.79	5.99	169827	271.084	1	310	2.6					+MS2(431.1337), 40.0eV, Dissect, 5.845-5.890min #1020-1028	MS2
Cmpd 21, Dissect, 5.968 min	5.97	5.9	6.07	431775	171.146		258	0.6					+MS, Dissect, 5.901-6.071min #1030-1060	FullMS
Cmpd 21, Dissect, 5.968 min	5.97	5.9	6.07	431775	209.116		262	0.6					+MS, Dissect, 5.901-6.071min #1030-1060	FullMS
Cmpd 21, Dissect, 5.968 min	5.97	5.9	6.07	431775	227.13		260	0.6					+MS, Dissect, 5.901-6.071min #1030-1060	FullMS
Cmpd 21, Dissect, 5.968 min	5.97	5.9	6.07	431775	271.098		499	1.1					+MS, Dissect, 5.901-6.071min #1030-1060	FullMS
Cmpd 21, Dissect, 5.968 min	5.97	5.9	6.07	431775	294.627	2	2483	5.4	[M+H+H]	0	4	mDa	+MS, Dissect, 5.901-6.071min #1030-1060	FullMS
Cmpd 21, Dissect, 5.968 min	5.97	5.9	6.07	431775	295.127	2	699	1.5					+MS, Dissect, 5.901-6.071min #1030-1060	FullMS
Cmpd 21, Dissect, 5.968 min	5.97	5.9	6.07	431775	295.632	2	136	0.3					+MS, Dissect, 5.901-6.071min #1030-1060	FullMS
Cmpd 21, Dissect, 5.968 min	5.97	5.9	6.07	431775	544.216		388	0.9					+MS, Dissect, 5.901-6.071min #1030-1060	FullMS
Cmpd 21, Dissect, 5.968 min	5.97	5.9	6.07	431775	571.821		187	0.4					+MS, Dissect, 5.901-6.071min #1030-1060	FullMS
Cmpd 21, Dissect, 5.968 min	5.97	5.9	6.07	431775	571.923		129	0.3					+MS, Dissect, 5.901-6.071min #1030-1060	FullMS
Cmpd 21, Dissect, 5.968 min	5.97	5.9	6.07	431775	572.214	1	45639	100		0	5	ppm	+MS, Dissect, 5.901-6.071min #1030-1060	FullMS
Cmpd 21, Dissect, 5.968 min	5.97	5.9	6.07	431775	572.827		290	0.6					+MS, Dissect, 5.901-6.071min #1030-1060	FullMS
Cmpd 21, Dissect, 5.968 min	5.97	5.9	6.07	431775	572.97		100	0.2					+MS, Dissect, 5.901-6.071min #1030-1060	FullMS
Cmpd 21, Dissect, 5.968 min	5.97	5.9	6.07	431775	573.216	1	15729	34.5					+MS, Dissect, 5.901-6.071min #1030-1060	FullMS
Cmpd 21, Dissect, 5.968 min	5.97	5.9	6.07	431775	574.221	1	3628	7.9					+MS, Dissect, 5.901-6.071min #1030-1060	FullMS
Cmpd 21, Dissect, 5.968 min	5.97	5.9	6.07	431775	575.218	1	623	1.4					+MS, Dissect, 5.901-6.071min #1030-1060	FullMS
Cmpd 21, Dissect, 5.968 min	5.97	5.9	6.07	431775	586.229	1	3047	6.7		0	10	ppm	+MS, Dissect, 5.901-6.071min #1030-1060	FullMS
Cmpd 21, Dissect, 5.968 min	5.97	5.9	6.07	431775	587.232	1	1098	2.4					+MS, Dissect, 5.901-6.071min #1030-1060	FullMS
Cmpd 21, Dissect, 5.968 min	5.97	5.9	6.07	431775	587.961		149	0.3					+MS, Dissect, 5.901-6.071min #1030-1060	FullMS
Cmpd 21, Dissect, 5.968 min	5.97	5.9	6.07	431775	588.244	1	23006	50.4	[M+H]	587.237	5	ppm	+MS, Dissect, 5.901-6.071min #1030-1060	FullMS			C30H38NO11	-1.6	9.5	18.5	sativanone 7-O-beta-d-glucoside 6''-piperidine 2-acetate	10.1002/jms.4308
Cmpd 21, Dissect, 5.968 min	5.97	5.9	6.07	431775	588.701		100	0.2					+MS, Dissect, 5.901-6.071min #1030-1060	FullMS
Cmpd 21, Dissect, 5.968 min	5.97	5.9	6.07	431775	588.866		126	0.3					+MS, Dissect, 5.901-6.071min #1030-1060	FullMS
Cmpd 21, Dissect, 5.968 min	5.97	5.9	6.07	431775	589.248	1	7414	16.2					+MS, Dissect, 5.901-6.071min #1030-1060	FullMS
Cmpd 21, Dissect, 5.968 min	5.97	5.9	6.07	431775	590.252	1	1732	3.8					+MS, Dissect, 5.901-6.071min #1030-1060	FullMS
Cmpd 21, Dissect, 5.968 min	5.97	5.9	6.07	431775	591.252	1	338	0.7					+MS, Dissect, 5.901-6.071min #1030-1060	FullMS
Cmpd 21, Dissect, 5.968 min	5.97	5.9	6.07	431775	594.195		769	1.7					+MS, Dissect, 5.901-6.071min #1030-1060	FullMS
Cmpd 21, Dissect, 5.968 min	5.97	5.9	6.07	431775	602.234		1253	2.7					+MS, Dissect, 5.901-6.071min #1030-1060	FullMS
Cmpd 21, Dissect, 5.968 min	5.97	5.9	6.07	431775	603.239		448	1					+MS, Dissect, 5.901-6.071min #1030-1060	FullMS
Cmpd 21, Dissect, 5.968 min	5.97	5.9	6.07	431775	610.217		437	1					+MS, Dissect, 5.901-6.071min #1030-1060	FullMS
Cmpd 21, Dissect, 5.968 min	5.97	5.9	6.07	431775	84.0816	1	993	42.9					+MS2(572.2143), 40.0eV, Dissect, 5.907-5.998min #1031-1047	MS2
Cmpd 21, Dissect, 5.968 min	5.97	5.9	6.07	431775	85.0878	1	141	6.1					+MS2(572.2143), 40.0eV, Dissect, 5.907-5.998min #1031-1047	MS2
Cmpd 21, Dissect, 5.968 min	5.97	5.9	6.07	431775	123.044	1	1098	47.4					+MS2(572.2143), 40.0eV, Dissect, 5.907-5.998min #1031-1047	MS2
Cmpd 21, Dissect, 5.968 min	5.97	5.9	6.07	431775	142.088	1	130	5.6					+MS2(572.2143), 40.0eV, Dissect, 5.907-5.998min #1031-1047	MS2
Cmpd 21, Dissect, 5.968 min	5.97	5.9	6.07	431775	144.102	1	1070	46.2					+MS2(572.2143), 40.0eV, Dissect, 5.907-5.998min #1031-1047	MS2
Cmpd 21, Dissect, 5.968 min	5.97	5.9	6.07	431775	145.108	1	132	5.7					+MS2(572.2143), 40.0eV, Dissect, 5.907-5.998min #1031-1047	MS2
Cmpd 21, Dissect, 5.968 min	5.97	5.9	6.07	431775	151.038	1	1229	53.1					+MS2(572.2143), 40.0eV, Dissect, 5.907-5.998min #1031-1047	MS2
Cmpd 21, Dissect, 5.968 min	5.97	5.9	6.07	431775	152.044	1	206	8.9					+MS2(572.2143), 40.0eV, Dissect, 5.907-5.998min #1031-1047	MS2
Cmpd 21, Dissect, 5.968 min	5.97	5.9	6.07	431775	175.041	1	310	13.4					+MS2(572.2143), 40.0eV, Dissect, 5.907-5.998min #1031-1047	MS2
Cmpd 21, Dissect, 5.968 min	5.97	5.9	6.07	431775	270.132	1	478	20.6					+MS2(572.2143), 40.0eV, Dissect, 5.907-5.998min #1031-1047	MS2
Cmpd 21, Dissect, 5.968 min	5.97	5.9	6.07	431775	285.078	1	1073	46.3					+MS2(572.2143), 40.0eV, Dissect, 5.907-5.998min #1031-1047	MS2
Cmpd 21, Dissect, 5.968 min	5.97	5.9	6.07	431775	286.082	1	188	8.1					+MS2(572.2143), 40.0eV, Dissect, 5.907-5.998min #1031-1047	MS2
Cmpd 21, Dissect, 5.968 min	5.97	5.9	6.07	431775	288.144	1	2316	100					+MS2(572.2143), 40.0eV, Dissect, 5.907-5.998min #1031-1047	MS2
Cmpd 21, Dissect, 5.968 min	5.97	5.9	6.07	431775	289.144	1	407	17.6					+MS2(572.2143), 40.0eV, Dissect, 5.907-5.998min #1031-1047	MS2
Cmpd 21, Dissect, 5.968 min	5.97	5.9	6.07	431775	290.147	1	113	4.9					+MS2(572.2143), 40.0eV, Dissect, 5.907-5.998min #1031-1047	MS2
Cmpd 21, Dissect, 5.968 min	5.97	5.9	6.07	431775	572.217	1	324	14					+MS2(572.2143), 40.0eV, Dissect, 5.907-5.998min #1031-1047	MS2
Cmpd 21, Dissect, 5.968 min	5.97	5.9	6.07	431775	573.209	1	207	8.9					+MS2(572.2143), 40.0eV, Dissect, 5.907-5.998min #1031-1047	MS2
Cmpd 21, Dissect, 5.968 min	5.97	5.9	6.07	431775	84.0837		411	26.5					+MS2(588.2442), 40.0eV, Dissect, 5.924-6.003min #1034-1048	MS2
Cmpd 21, Dissect, 5.968 min	5.97	5.9	6.07	431775	135.044	1	571	36.7					+MS2(588.2442), 40.0eV, Dissect, 5.924-6.003min #1034-1048	MS2
Cmpd 21, Dissect, 5.968 min	5.97	5.9	6.07	431775	144.101	1	417	26.8					+MS2(588.2442), 40.0eV, Dissect, 5.924-6.003min #1034-1048	MS2
Cmpd 21, Dissect, 5.968 min	5.97	5.9	6.07	431775	163.045	1	512	32.9					+MS2(588.2442), 40.0eV, Dissect, 5.924-6.003min #1034-1048	MS2
Cmpd 21, Dissect, 5.968 min	5.97	5.9	6.07	431775	270.131		166	10.6					+MS2(588.2442), 40.0eV, Dissect, 5.924-6.003min #1034-1048	MS2
Cmpd 21, Dissect, 5.968 min	5.97	5.9	6.07	431775	273.111	1	523	33.6					+MS2(588.2442), 40.0eV, Dissect, 5.924-6.003min #1034-1048	MS2
Cmpd 21, Dissect, 5.968 min	5.97	5.9	6.07	431775	274.123	1	107	6.9					+MS2(588.2442), 40.0eV, Dissect, 5.924-6.003min #1034-1048	MS2
Cmpd 21, Dissect, 5.968 min	5.97	5.9	6.07	431775	288.147	1	482	31					+MS2(588.2442), 40.0eV, Dissect, 5.924-6.003min #1034-1048	MS2
Cmpd 21, Dissect, 5.968 min	5.97	5.9	6.07	431775	301.107	1	1555	100					+MS2(588.2442), 40.0eV, Dissect, 5.924-6.003min #1034-1048	MS2
Cmpd 21, Dissect, 5.968 min	5.97	5.9	6.07	431775	302.112	1	466	30					+MS2(588.2442), 40.0eV, Dissect, 5.924-6.003min #1034-1048	MS2
Cmpd 21, Dissect, 5.968 min	5.97	5.9	6.07	431775	588.245	1	387	24.9					+MS2(588.2442), 40.0eV, Dissect, 5.924-6.003min #1034-1048	MS2
Cmpd 21, Dissect, 5.968 min	5.97	5.9	6.07	431775	589.251	1	185	11.9					+MS2(588.2442), 40.0eV, Dissect, 5.924-6.003min #1034-1048	MS2
Cmpd 22, Dissect, 6.039 min	6.04	5.96	6.19	450879	165.055		318	0.6					+MS, Dissect, 5.958-6.190min #1040-1081	FullMS
Cmpd 22, Dissect, 6.039 min	6.04	5.96	6.19	450879	193.092		524	0.9					+MS, Dissect, 5.958-6.190min #1040-1081	FullMS
Cmpd 22, Dissect, 6.039 min	6.04	5.96	6.19	450879	193.156		281	0.5					+MS, Dissect, 5.958-6.190min #1040-1081	FullMS
Cmpd 22, Dissect, 6.039 min	6.04	5.96	6.19	450879	211.168		531	0.9					+MS, Dissect, 5.958-6.190min #1040-1081	FullMS
Cmpd 22, Dissect, 6.039 min	6.04	5.96	6.19	450879	251.163		1490	2.6					+MS, Dissect, 5.958-6.190min #1040-1081	FullMS
Cmpd 22, Dissect, 6.039 min	6.04	5.96	6.19	450879	259.089		312	0.5					+MS, Dissect, 5.958-6.190min #1040-1081	FullMS
Cmpd 22, Dissect, 6.039 min	6.04	5.96	6.19	450879	289.111		504	0.9					+MS, Dissect, 5.958-6.190min #1040-1081	FullMS
Cmpd 22, Dissect, 6.039 min	6.04	5.96	6.19	450879	294.63		327	0.6					+MS, Dissect, 5.958-6.190min #1040-1081	FullMS
Cmpd 22, Dissect, 6.039 min	6.04	5.96	6.19	450879	314.919		134	0.2					+MS, Dissect, 5.958-6.190min #1040-1081	FullMS
Cmpd 22, Dissect, 6.039 min	6.04	5.96	6.19	450879	315.086	1	29549	51.7		0	2	mDa	+MS, Dissect, 5.958-6.190min #1040-1081	FullMS
Cmpd 22, Dissect, 6.039 min	6.04	5.96	6.19	450879	315.76		104	0.2					+MS, Dissect, 5.958-6.190min #1040-1081	FullMS
Cmpd 22, Dissect, 6.039 min	6.04	5.96	6.19	450879	315.946		121	0.2					+MS, Dissect, 5.958-6.190min #1040-1081	FullMS
Cmpd 22, Dissect, 6.039 min	6.04	5.96	6.19	450879	316.09	1	5562	9.7					+MS, Dissect, 5.958-6.190min #1040-1081	FullMS
Cmpd 22, Dissect, 6.039 min	6.04	5.96	6.19	450879	317.091	1	877	1.5					+MS, Dissect, 5.958-6.190min #1040-1081	FullMS
Cmpd 22, Dissect, 6.039 min	6.04	5.96	6.19	450879	476.793		118	0.2					+MS, Dissect, 5.958-6.190min #1040-1081	FullMS
Cmpd 22, Dissect, 6.039 min	6.04	5.96	6.19	450879	477.139	1	57116	100		0	5	ppm	+MS, Dissect, 5.958-6.190min #1040-1081	FullMS			C23H25O11	0.2	4.8	11.5	onogenin 7-O-beta-d-glucoside	10.1002/jms.4308
Cmpd 22, Dissect, 6.039 min	6.04	5.96	6.19	450879	477.632		312	0.5					+MS, Dissect, 5.958-6.190min #1040-1081	FullMS
Cmpd 22, Dissect, 6.039 min	6.04	5.96	6.19	450879	477.759		273	0.5					+MS, Dissect, 5.958-6.190min #1040-1081	FullMS
Cmpd 22, Dissect, 6.039 min	6.04	5.96	6.19	450879	478.143	1	14233	24.9					+MS, Dissect, 5.958-6.190min #1040-1081	FullMS
Cmpd 22, Dissect, 6.039 min	6.04	5.96	6.19	450879	479.143	1	3175	5.6					+MS, Dissect, 5.958-6.190min #1040-1081	FullMS
Cmpd 22, Dissect, 6.039 min	6.04	5.96	6.19	450879	499.123		2795	4.9					+MS, Dissect, 5.958-6.190min #1040-1081	FullMS
Cmpd 22, Dissect, 6.039 min	6.04	5.96	6.19	450879	500.124		659	1.2					+MS, Dissect, 5.958-6.190min #1040-1081	FullMS
Cmpd 22, Dissect, 6.039 min	6.04	5.96	6.19	450879	573.229		1381	2.4					+MS, Dissect, 5.958-6.190min #1040-1081	FullMS
Cmpd 22, Dissect, 6.039 min	6.04	5.96	6.19	450879	588.243		2428	4.3					+MS, Dissect, 5.958-6.190min #1040-1081	FullMS
Cmpd 22, Dissect, 6.039 min	6.04	5.96	6.19	450879	589.246		890	1.6					+MS, Dissect, 5.958-6.190min #1040-1081	FullMS
Cmpd 22, Dissect, 6.039 min	6.04	5.96	6.19	450879	590.245		247	0.4					+MS, Dissect, 5.958-6.190min #1040-1081	FullMS
Cmpd 22, Dissect, 6.039 min	6.04	5.96	6.19	450879	953.263		774	1.4					+MS, Dissect, 5.958-6.190min #1040-1081	FullMS
Cmpd 22, Dissect, 6.039 min	6.04	5.96	6.19	450879	954.28		142	0.2					+MS, Dissect, 5.958-6.190min #1040-1081	FullMS
Cmpd 22, Dissect, 6.039 min	6.04	5.96	6.19	450879	975.248		1439	2.5					+MS, Dissect, 5.958-6.190min #1040-1081	FullMS
Cmpd 22, Dissect, 6.039 min	6.04	5.96	6.19	450879	976.256		756	1.3					+MS, Dissect, 5.958-6.190min #1040-1081	FullMS
Cmpd 22, Dissect, 6.039 min	6.04	5.96	6.19	450879	977.256		139	0.2					+MS, Dissect, 5.958-6.190min #1040-1081	FullMS
Cmpd 22, Dissect, 6.039 min	6.04	5.96	6.19	450879	1446.42		1009	1.8					+MS, Dissect, 5.958-6.190min #1040-1081	FullMS
Cmpd 22, Dissect, 6.039 min	6.04	5.96	6.19	450879	1446.9		317	0.6					+MS, Dissect, 5.958-6.190min #1040-1081	FullMS
Cmpd 22, Dissect, 6.039 min	6.04	5.96	6.19	450879	1447.41		888	1.6					+MS, Dissect, 5.958-6.190min #1040-1081	FullMS
Cmpd 22, Dissect, 6.039 min	6.04	5.96	6.19	450879	1447.88		177	0.3					+MS, Dissect, 5.958-6.190min #1040-1081	FullMS
Cmpd 22, Dissect, 6.039 min	6.04	5.96	6.19	450879	1448.41		406	0.7					+MS, Dissect, 5.958-6.190min #1040-1081	FullMS
Cmpd 22, Dissect, 6.039 min	6.04	5.96	6.19	450879	1448.89		317	0.6					+MS, Dissect, 5.958-6.190min #1040-1081	FullMS
Cmpd 22, Dissect, 6.039 min	6.04	5.96	6.19	450879	1449.39		452	0.8					+MS, Dissect, 5.958-6.190min #1040-1081	FullMS
Cmpd 22, Dissect, 6.039 min	6.04	5.96	6.19	450879	1449.88		308	0.5					+MS, Dissect, 5.958-6.190min #1040-1081	FullMS
Cmpd 22, Dissect, 6.039 min	6.04	5.96	6.19	450879	1450.39		131	0.2					+MS, Dissect, 5.958-6.190min #1040-1081	FullMS
Cmpd 22, Dissect, 6.039 min	6.04	5.96	6.19	450879	1451.37		939	1.6					+MS, Dissect, 5.958-6.190min #1040-1081	FullMS
Cmpd 22, Dissect, 6.039 min	6.04	5.96	6.19	450879	1451.88		200	0.4					+MS, Dissect, 5.958-6.190min #1040-1081	FullMS
Cmpd 22, Dissect, 6.039 min	6.04	5.96	6.19	450879	1452.37		783	1.4					+MS, Dissect, 5.958-6.190min #1040-1081	FullMS
Cmpd 22, Dissect, 6.039 min	6.04	5.96	6.19	450879	1452.87		151	0.3					+MS, Dissect, 5.958-6.190min #1040-1081	FullMS
Cmpd 22, Dissect, 6.039 min	6.04	5.96	6.19	450879	1453.38		264	0.5					+MS, Dissect, 5.958-6.190min #1040-1081	FullMS
Cmpd 22, Dissect, 6.039 min	6.04	5.96	6.19	450879	107.049		649	6.3					+MS2(477.1393), 40.0eV, Dissect, 6.014-6.031min #1050-1053	MS2
Cmpd 22, Dissect, 6.039 min	6.04	5.96	6.19	450879	119.049		164	1.6					+MS2(477.1393), 40.0eV, Dissect, 6.014-6.031min #1050-1053	MS2
Cmpd 22, Dissect, 6.039 min	6.04	5.96	6.19	450879	123.045	1	404	3.9					+MS2(477.1393), 40.0eV, Dissect, 6.014-6.031min #1050-1053	MS2
Cmpd 22, Dissect, 6.039 min	6.04	5.96	6.19	450879	133.027		160	1.5					+MS2(477.1393), 40.0eV, Dissect, 6.014-6.031min #1050-1053	MS2
Cmpd 22, Dissect, 6.039 min	6.04	5.96	6.19	450879	134.966		112	1.1					+MS2(477.1393), 40.0eV, Dissect, 6.014-6.031min #1050-1053	MS2
Cmpd 22, Dissect, 6.039 min	6.04	5.96	6.19	450879	135.043	1	10334	100					+MS2(477.1393), 40.0eV, Dissect, 6.014-6.031min #1050-1053	MS2
Cmpd 22, Dissect, 6.039 min	6.04	5.96	6.19	450879	136.046	1	1251	12.1					+MS2(477.1393), 40.0eV, Dissect, 6.014-6.031min #1050-1053	MS2
Cmpd 22, Dissect, 6.039 min	6.04	5.96	6.19	450879	137.027	1	722	7					+MS2(477.1393), 40.0eV, Dissect, 6.014-6.031min #1050-1053	MS2
Cmpd 22, Dissect, 6.039 min	6.04	5.96	6.19	450879	138.027	1	144	1.4					+MS2(477.1393), 40.0eV, Dissect, 6.014-6.031min #1050-1053	MS2
Cmpd 22, Dissect, 6.039 min	6.04	5.96	6.19	450879	147.044	1	1073	10.4					+MS2(477.1393), 40.0eV, Dissect, 6.014-6.031min #1050-1053	MS2
Cmpd 22, Dissect, 6.039 min	6.04	5.96	6.19	450879	148.042	1	126	1.2					+MS2(477.1393), 40.0eV, Dissect, 6.014-6.031min #1050-1053	MS2
Cmpd 22, Dissect, 6.039 min	6.04	5.96	6.19	450879	149.054	1	147	1.4					+MS2(477.1393), 40.0eV, Dissect, 6.014-6.031min #1050-1053	MS2
Cmpd 22, Dissect, 6.039 min	6.04	5.96	6.19	450879	151.04		136	1.3					+MS2(477.1393), 40.0eV, Dissect, 6.014-6.031min #1050-1053	MS2
Cmpd 22, Dissect, 6.039 min	6.04	5.96	6.19	450879	152.044	1	1274	12.3					+MS2(477.1393), 40.0eV, Dissect, 6.014-6.031min #1050-1053	MS2
Cmpd 22, Dissect, 6.039 min	6.04	5.96	6.19	450879	153.054	1	464	4.5					+MS2(477.1393), 40.0eV, Dissect, 6.014-6.031min #1050-1053	MS2
Cmpd 22, Dissect, 6.039 min	6.04	5.96	6.19	450879	161.027		106	1					+MS2(477.1393), 40.0eV, Dissect, 6.014-6.031min #1050-1053	MS2
Cmpd 22, Dissect, 6.039 min	6.04	5.96	6.19	450879	163.039	1	8235	79.7					+MS2(477.1393), 40.0eV, Dissect, 6.014-6.031min #1050-1053	MS2
Cmpd 22, Dissect, 6.039 min	6.04	5.96	6.19	450879	164.042	1	1024	9.9					+MS2(477.1393), 40.0eV, Dissect, 6.014-6.031min #1050-1053	MS2
Cmpd 22, Dissect, 6.039 min	6.04	5.96	6.19	450879	165.054	1	2196	21.2					+MS2(477.1393), 40.0eV, Dissect, 6.014-6.031min #1050-1053	MS2
Cmpd 22, Dissect, 6.039 min	6.04	5.96	6.19	450879	166.055	1	118	1.1					+MS2(477.1393), 40.0eV, Dissect, 6.014-6.031min #1050-1053	MS2
Cmpd 22, Dissect, 6.039 min	6.04	5.96	6.19	450879	177.055	1	2860	27.7					+MS2(477.1393), 40.0eV, Dissect, 6.014-6.031min #1050-1053	MS2
Cmpd 22, Dissect, 6.039 min	6.04	5.96	6.19	450879	178.064	1	1427	13.8					+MS2(477.1393), 40.0eV, Dissect, 6.014-6.031min #1050-1053	MS2
Cmpd 22, Dissect, 6.039 min	6.04	5.96	6.19	450879	179.068	1	354	3.4					+MS2(477.1393), 40.0eV, Dissect, 6.014-6.031min #1050-1053	MS2
Cmpd 22, Dissect, 6.039 min	6.04	5.96	6.19	450879	181.052	1	1002	9.7					+MS2(477.1393), 40.0eV, Dissect, 6.014-6.031min #1050-1053	MS2
Cmpd 22, Dissect, 6.039 min	6.04	5.96	6.19	450879	182.056	1	142	1.4					+MS2(477.1393), 40.0eV, Dissect, 6.014-6.031min #1050-1053	MS2
Cmpd 22, Dissect, 6.039 min	6.04	5.96	6.19	450879	197.059		200	1.9					+MS2(477.1393), 40.0eV, Dissect, 6.014-6.031min #1050-1053	MS2
Cmpd 22, Dissect, 6.039 min	6.04	5.96	6.19	450879	205.055		109	1.1					+MS2(477.1393), 40.0eV, Dissect, 6.014-6.031min #1050-1053	MS2
Cmpd 22, Dissect, 6.039 min	6.04	5.96	6.19	450879	211.085		105	1					+MS2(477.1393), 40.0eV, Dissect, 6.014-6.031min #1050-1053	MS2
Cmpd 22, Dissect, 6.039 min	6.04	5.96	6.19	450879	225.057		163	1.6					+MS2(477.1393), 40.0eV, Dissect, 6.014-6.031min #1050-1053	MS2
Cmpd 22, Dissect, 6.039 min	6.04	5.96	6.19	450879	227.072	1	710	6.9					+MS2(477.1393), 40.0eV, Dissect, 6.014-6.031min #1050-1053	MS2
Cmpd 22, Dissect, 6.039 min	6.04	5.96	6.19	450879	229.085	1	1510	14.6					+MS2(477.1393), 40.0eV, Dissect, 6.014-6.031min #1050-1053	MS2
Cmpd 22, Dissect, 6.039 min	6.04	5.96	6.19	450879	230.088	1	232	2.2					+MS2(477.1393), 40.0eV, Dissect, 6.014-6.031min #1050-1053	MS2
Cmpd 22, Dissect, 6.039 min	6.04	5.96	6.19	450879	239.067		109	1.1					+MS2(477.1393), 40.0eV, Dissect, 6.014-6.031min #1050-1053	MS2
Cmpd 22, Dissect, 6.039 min	6.04	5.96	6.19	450879	255.067	1	911	8.8					+MS2(477.1393), 40.0eV, Dissect, 6.014-6.031min #1050-1053	MS2
Cmpd 22, Dissect, 6.039 min	6.04	5.96	6.19	450879	256.067	1	198	1.9					+MS2(477.1393), 40.0eV, Dissect, 6.014-6.031min #1050-1053	MS2
Cmpd 22, Dissect, 6.039 min	6.04	5.96	6.19	450879	257.082	1	1506	14.6					+MS2(477.1393), 40.0eV, Dissect, 6.014-6.031min #1050-1053	MS2
Cmpd 22, Dissect, 6.039 min	6.04	5.96	6.19	450879	258.087	1	362	3.5					+MS2(477.1393), 40.0eV, Dissect, 6.014-6.031min #1050-1053	MS2
Cmpd 22, Dissect, 6.039 min	6.04	5.96	6.19	450879	266.05		148	1.4					+MS2(477.1393), 40.0eV, Dissect, 6.014-6.031min #1050-1053	MS2
Cmpd 22, Dissect, 6.039 min	6.04	5.96	6.19	450879	282.045		103	1					+MS2(477.1393), 40.0eV, Dissect, 6.014-6.031min #1050-1053	MS2
Cmpd 22, Dissect, 6.039 min	6.04	5.96	6.19	450879	285.082		186	1.8					+MS2(477.1393), 40.0eV, Dissect, 6.014-6.031min #1050-1053	MS2
Cmpd 22, Dissect, 6.039 min	6.04	5.96	6.19	450879	287.091	1	4235	41					+MS2(477.1393), 40.0eV, Dissect, 6.014-6.031min #1050-1053	MS2
Cmpd 22, Dissect, 6.039 min	6.04	5.96	6.19	450879	288.092	1	962	9.3					+MS2(477.1393), 40.0eV, Dissect, 6.014-6.031min #1050-1053	MS2
Cmpd 22, Dissect, 6.039 min	6.04	5.96	6.19	450879	289.103	1	114	1.1					+MS2(477.1393), 40.0eV, Dissect, 6.014-6.031min #1050-1053	MS2
Cmpd 22, Dissect, 6.039 min	6.04	5.96	6.19	450879	297.076	1	857	8.3					+MS2(477.1393), 40.0eV, Dissect, 6.014-6.031min #1050-1053	MS2
Cmpd 22, Dissect, 6.039 min	6.04	5.96	6.19	450879	298.08	1	243	2.4					+MS2(477.1393), 40.0eV, Dissect, 6.014-6.031min #1050-1053	MS2
Cmpd 22, Dissect, 6.039 min	6.04	5.96	6.19	450879	315.087	1	2520	24.4					+MS2(477.1393), 40.0eV, Dissect, 6.014-6.031min #1050-1053	MS2
Cmpd 22, Dissect, 6.039 min	6.04	5.96	6.19	450879	316.093	1	460	4.4					+MS2(477.1393), 40.0eV, Dissect, 6.014-6.031min #1050-1053	MS2
Cmpd 22, Dissect, 6.039 min	6.04	5.96	6.19	450879	107.048		309	100					+MS2(315.0860), 40.0eV, Dissect, 6.020-6.037min #1051-1054	MS2
Cmpd 22, Dissect, 6.039 min	6.04	5.96	6.19	450879	119.048		111	35.9					+MS2(315.0860), 40.0eV, Dissect, 6.020-6.037min #1051-1054	MS2
Cmpd 22, Dissect, 6.039 min	6.04	5.96	6.19	450879	123.041		106	34.3					+MS2(315.0860), 40.0eV, Dissect, 6.020-6.037min #1051-1054	MS2
Cmpd 22, Dissect, 6.039 min	6.04	5.96	6.19	450879	135.044		164	53.1					+MS2(315.0860), 40.0eV, Dissect, 6.020-6.037min #1051-1054	MS2
Cmpd 22, Dissect, 6.039 min	6.04	5.96	6.19	450879	147.05	1	132	42.9					+MS2(315.0860), 40.0eV, Dissect, 6.020-6.037min #1051-1054	MS2
Cmpd 22, Dissect, 6.039 min	6.04	5.96	6.19	450879	163.036		155	50.2					+MS2(315.0860), 40.0eV, Dissect, 6.020-6.037min #1051-1054	MS2
Cmpd 23, Dissect, 6.101 min	6.1	6.01	6.23	457619	251.161		284	0.4					+MS, Dissect, 6.009-6.229min #1049-1088	FullMS
Cmpd 23, Dissect, 6.101 min	6.1	6.01	6.23	457619	294.625		348	0.5					+MS, Dissect, 6.009-6.229min #1049-1088	FullMS
Cmpd 23, Dissect, 6.101 min	6.1	6.01	6.23	457619	315.086		300	0.4					+MS, Dissect, 6.009-6.229min #1049-1088	FullMS
Cmpd 23, Dissect, 6.101 min	6.1	6.01	6.23	457619	323.147		924	1.3					+MS, Dissect, 6.009-6.229min #1049-1088	FullMS
Cmpd 23, Dissect, 6.101 min	6.1	6.01	6.23	457619	499.123		232	0.3					+MS, Dissect, 6.009-6.229min #1049-1088	FullMS
Cmpd 23, Dissect, 6.101 min	6.1	6.01	6.23	457619	557.892		389	0.5					+MS, Dissect, 6.009-6.229min #1049-1088	FullMS
Cmpd 23, Dissect, 6.101 min	6.1	6.01	6.23	457619	558.234	1	71064	100		0	5	ppm	+MS, Dissect, 6.009-6.229min #1049-1088	FullMS
Cmpd 23, Dissect, 6.101 min	6.1	6.01	6.23	457619	558.649		193	0.3					+MS, Dissect, 6.009-6.229min #1049-1088	FullMS
Cmpd 23, Dissect, 6.101 min	6.1	6.01	6.23	457619	558.785		232	0.3					+MS, Dissect, 6.009-6.229min #1049-1088	FullMS
Cmpd 23, Dissect, 6.101 min	6.1	6.01	6.23	457619	558.848		140	0.2					+MS, Dissect, 6.009-6.229min #1049-1088	FullMS
Cmpd 23, Dissect, 6.101 min	6.1	6.01	6.23	457619	558.928		196	0.3					+MS, Dissect, 6.009-6.229min #1049-1088	FullMS
Cmpd 23, Dissect, 6.101 min	6.1	6.01	6.23	457619	559.238	1	22797	32.1					+MS, Dissect, 6.009-6.229min #1049-1088	FullMS
Cmpd 23, Dissect, 6.101 min	6.1	6.01	6.23	457619	559.648		161	0.2					+MS, Dissect, 6.009-6.229min #1049-1088	FullMS
Cmpd 23, Dissect, 6.101 min	6.1	6.01	6.23	457619	559.796		137	0.2					+MS, Dissect, 6.009-6.229min #1049-1088	FullMS
Cmpd 23, Dissect, 6.101 min	6.1	6.01	6.23	457619	560.003		139	0.2					+MS, Dissect, 6.009-6.229min #1049-1088	FullMS
Cmpd 23, Dissect, 6.101 min	6.1	6.01	6.23	457619	560.239	1	4810	6.8					+MS, Dissect, 6.009-6.229min #1049-1088	FullMS
Cmpd 23, Dissect, 6.101 min	6.1	6.01	6.23	457619	561.238	1	768	1.1					+MS, Dissect, 6.009-6.229min #1049-1088	FullMS
Cmpd 23, Dissect, 6.101 min	6.1	6.01	6.23	457619	573.236		1319	1.9					+MS, Dissect, 6.009-6.229min #1049-1088	FullMS
Cmpd 23, Dissect, 6.101 min	6.1	6.01	6.23	457619	574.235		481	0.7					+MS, Dissect, 6.009-6.229min #1049-1088	FullMS
Cmpd 23, Dissect, 6.101 min	6.1	6.01	6.23	457619	580.214		924	1.3					+MS, Dissect, 6.009-6.229min #1049-1088	FullMS
Cmpd 23, Dissect, 6.101 min	6.1	6.01	6.23	457619	588.241		1527	2.1					+MS, Dissect, 6.009-6.229min #1049-1088	FullMS
Cmpd 23, Dissect, 6.101 min	6.1	6.01	6.23	457619	589.243		580	0.8					+MS, Dissect, 6.009-6.229min #1049-1088	FullMS
Cmpd 23, Dissect, 6.101 min	6.1	6.01	6.23	457619	598.234		385	0.5					+MS, Dissect, 6.009-6.229min #1049-1088	FullMS
Cmpd 23, Dissect, 6.101 min	6.1	6.01	6.23	457619	84.0819	1	2554	38.9					+MS2(558.2338), 40.0eV, Dissect, 6.054-6.122min #1057-1069	MS2
Cmpd 23, Dissect, 6.101 min	6.1	6.01	6.23	457619	85.0851	1	201	3.1					+MS2(558.2338), 40.0eV, Dissect, 6.054-6.122min #1057-1069	MS2
Cmpd 23, Dissect, 6.101 min	6.1	6.01	6.23	457619	109.027		157	2.4					+MS2(558.2338), 40.0eV, Dissect, 6.054-6.122min #1057-1069	MS2
Cmpd 23, Dissect, 6.101 min	6.1	6.01	6.23	457619	123.043		425	6.5					+MS2(558.2338), 40.0eV, Dissect, 6.054-6.122min #1057-1069	MS2
Cmpd 23, Dissect, 6.101 min	6.1	6.01	6.23	457619	124.074	1	289	4.4					+MS2(558.2338), 40.0eV, Dissect, 6.054-6.122min #1057-1069	MS2
Cmpd 23, Dissect, 6.101 min	6.1	6.01	6.23	457619	126.092		198	3					+MS2(558.2338), 40.0eV, Dissect, 6.054-6.122min #1057-1069	MS2
Cmpd 23, Dissect, 6.101 min	6.1	6.01	6.23	457619	127.039		136	2.1					+MS2(558.2338), 40.0eV, Dissect, 6.054-6.122min #1057-1069	MS2
Cmpd 23, Dissect, 6.101 min	6.1	6.01	6.23	457619	137.059	1	6561	100					+MS2(558.2338), 40.0eV, Dissect, 6.054-6.122min #1057-1069	MS2
Cmpd 23, Dissect, 6.101 min	6.1	6.01	6.23	457619	138.062	1	759	11.6					+MS2(558.2338), 40.0eV, Dissect, 6.054-6.122min #1057-1069	MS2
Cmpd 23, Dissect, 6.101 min	6.1	6.01	6.23	457619	142.087		273	4.2					+MS2(558.2338), 40.0eV, Dissect, 6.054-6.122min #1057-1069	MS2
Cmpd 23, Dissect, 6.101 min	6.1	6.01	6.23	457619	144.101	1	2864	43.7					+MS2(558.2338), 40.0eV, Dissect, 6.054-6.122min #1057-1069	MS2
Cmpd 23, Dissect, 6.101 min	6.1	6.01	6.23	457619	145.102	1	275	4.2					+MS2(558.2338), 40.0eV, Dissect, 6.054-6.122min #1057-1069	MS2
Cmpd 23, Dissect, 6.101 min	6.1	6.01	6.23	457619	147.043		172	2.6					+MS2(558.2338), 40.0eV, Dissect, 6.054-6.122min #1057-1069	MS2
Cmpd 23, Dissect, 6.101 min	6.1	6.01	6.23	457619	161.06	1	1040	15.8					+MS2(558.2338), 40.0eV, Dissect, 6.054-6.122min #1057-1069	MS2
Cmpd 23, Dissect, 6.101 min	6.1	6.01	6.23	457619	162.064	1	110	1.7					+MS2(558.2338), 40.0eV, Dissect, 6.054-6.122min #1057-1069	MS2
Cmpd 23, Dissect, 6.101 min	6.1	6.01	6.23	457619	187.063	1	206	3.1					+MS2(558.2338), 40.0eV, Dissect, 6.054-6.122min #1057-1069	MS2
Cmpd 23, Dissect, 6.101 min	6.1	6.01	6.23	457619	252.126	1	243	3.7					+MS2(558.2338), 40.0eV, Dissect, 6.054-6.122min #1057-1069	MS2
Cmpd 23, Dissect, 6.101 min	6.1	6.01	6.23	457619	270.134		1025	15.6					+MS2(558.2338), 40.0eV, Dissect, 6.054-6.122min #1057-1069	MS2
Cmpd 23, Dissect, 6.101 min	6.1	6.01	6.23	457619	271.097	1	2750	41.9					+MS2(558.2338), 40.0eV, Dissect, 6.054-6.122min #1057-1069	MS2
Cmpd 23, Dissect, 6.101 min	6.1	6.01	6.23	457619	272.102	1	588	9					+MS2(558.2338), 40.0eV, Dissect, 6.054-6.122min #1057-1069	MS2
Cmpd 23, Dissect, 6.101 min	6.1	6.01	6.23	457619	288.144	1	4694	71.5					+MS2(558.2338), 40.0eV, Dissect, 6.054-6.122min #1057-1069	MS2
Cmpd 23, Dissect, 6.101 min	6.1	6.01	6.23	457619	289.146	1	871	13.3					+MS2(558.2338), 40.0eV, Dissect, 6.054-6.122min #1057-1069	MS2
Cmpd 23, Dissect, 6.101 min	6.1	6.01	6.23	457619	290.146	1	165	2.5					+MS2(558.2338), 40.0eV, Dissect, 6.054-6.122min #1057-1069	MS2
Cmpd 23, Dissect, 6.101 min	6.1	6.01	6.23	457619	558.235	1	428	6.5					+MS2(558.2338), 40.0eV, Dissect, 6.054-6.122min #1057-1069	MS2			C29H36NO10	0.5	3.1	12.5	medicarpin 3-O-beta-d-glucoside 6''-piperidine 2-acetate	10.1002/jms.4308
Cmpd 23, Dissect, 6.101 min	6.1	6.01	6.23	457619	559.232	1	220	3.4					+MS2(558.2338), 40.0eV, Dissect, 6.054-6.122min #1057-1069	MS2
Cmpd 24, Dissect, 6.184 min	6.18	6.12	6.28	854024	123.044		3262	4.6					+MS, Dissect, 6.116-6.281min #1068-1097	FullMS
Cmpd 24, Dissect, 6.184 min	6.18	6.12	6.28	854024	151.039	1	3686	5.2	[M+H]	150.032	4	mDa	+MS, Dissect, 6.116-6.281min #1068-1097	FullMS
Cmpd 24, Dissect, 6.184 min	6.18	6.12	6.28	854024	152.04	1	408	0.6					+MS, Dissect, 6.116-6.281min #1068-1097	FullMS
Cmpd 24, Dissect, 6.184 min	6.18	6.12	6.28	854024	175.04		1493	2.1					+MS, Dissect, 6.116-6.281min #1068-1097	FullMS
Cmpd 24, Dissect, 6.184 min	6.18	6.12	6.28	854024	243.044		314	0.4					+MS, Dissect, 6.116-6.281min #1068-1097	FullMS
Cmpd 24, Dissect, 6.184 min	6.18	6.12	6.28	854024	243.546		100	0.1					+MS, Dissect, 6.116-6.281min #1068-1097	FullMS
Cmpd 24, Dissect, 6.184 min	6.18	6.12	6.28	854024	273.076		1287	1.8					+MS, Dissect, 6.116-6.281min #1068-1097	FullMS
Cmpd 24, Dissect, 6.184 min	6.18	6.12	6.28	854024	284.893		285	0.4					+MS, Dissect, 6.116-6.281min #1068-1097	FullMS
Cmpd 24, Dissect, 6.184 min	6.18	6.12	6.28	854024	285.076	1	70992	100		0	2	mDa	+MS, Dissect, 6.116-6.281min #1068-1097	FullMS
Cmpd 24, Dissect, 6.184 min	6.18	6.12	6.28	854024	285.32		104	0.1					+MS, Dissect, 6.116-6.281min #1068-1097	FullMS
Cmpd 24, Dissect, 6.184 min	6.18	6.12	6.28	854024	285.457		105	0.1					+MS, Dissect, 6.116-6.281min #1068-1097	FullMS
Cmpd 24, Dissect, 6.184 min	6.18	6.12	6.28	854024	285.488		240	0.3					+MS, Dissect, 6.116-6.281min #1068-1097	FullMS
Cmpd 24, Dissect, 6.184 min	6.18	6.12	6.28	854024	285.54		158	0.2					+MS, Dissect, 6.116-6.281min #1068-1097	FullMS
Cmpd 24, Dissect, 6.184 min	6.18	6.12	6.28	854024	285.727		176	0.2					+MS, Dissect, 6.116-6.281min #1068-1097	FullMS
Cmpd 24, Dissect, 6.184 min	6.18	6.12	6.28	854024	285.845		156	0.2					+MS, Dissect, 6.116-6.281min #1068-1097	FullMS
Cmpd 24, Dissect, 6.184 min	6.18	6.12	6.28	854024	286.078	1	12907	18.2					+MS, Dissect, 6.116-6.281min #1068-1097	FullMS
Cmpd 24, Dissect, 6.184 min	6.18	6.12	6.28	854024	287.085	1	1489	2.1					+MS, Dissect, 6.116-6.281min #1068-1097	FullMS
Cmpd 24, Dissect, 6.184 min	6.18	6.12	6.28	854024	300.944		127	0.2					+MS, Dissect, 6.116-6.281min #1068-1097	FullMS
Cmpd 24, Dissect, 6.184 min	6.18	6.12	6.28	854024	301.104	1	30003	42.3	[2M+H]	0	2	mDa	+MS, Dissect, 6.116-6.281min #1068-1097	FullMS
Cmpd 24, Dissect, 6.184 min	6.18	6.12	6.28	854024	301.584		129	0.2					+MS, Dissect, 6.116-6.281min #1068-1097	FullMS
Cmpd 24, Dissect, 6.184 min	6.18	6.12	6.28	854024	301.73		109	0.2					+MS, Dissect, 6.116-6.281min #1068-1097	FullMS
Cmpd 24, Dissect, 6.184 min	6.18	6.12	6.28	854024	302.108	1	6144	8.7					+MS, Dissect, 6.116-6.281min #1068-1097	FullMS
Cmpd 24, Dissect, 6.184 min	6.18	6.12	6.28	854024	303.1	1	630	0.9					+MS, Dissect, 6.116-6.281min #1068-1097	FullMS
Cmpd 24, Dissect, 6.184 min	6.18	6.12	6.28	854024	367.208		498	0.7					+MS, Dissect, 6.116-6.281min #1068-1097	FullMS
Cmpd 24, Dissect, 6.184 min	6.18	6.12	6.28	854024	447.128	1	10696	15.1		0	5	ppm	+MS, Dissect, 6.116-6.281min #1068-1097	FullMS
Cmpd 24, Dissect, 6.184 min	6.18	6.12	6.28	854024	448.132	1	2595	3.7					+MS, Dissect, 6.116-6.281min #1068-1097	FullMS
Cmpd 24, Dissect, 6.184 min	6.18	6.12	6.28	854024	449.135	1	597	0.8					+MS, Dissect, 6.116-6.281min #1068-1097	FullMS
Cmpd 24, Dissect, 6.184 min	6.18	6.12	6.28	854024	462.825		325	0.5					+MS, Dissect, 6.116-6.281min #1068-1097	FullMS
Cmpd 24, Dissect, 6.184 min	6.18	6.12	6.28	854024	462.958		149	0.2					+MS, Dissect, 6.116-6.281min #1068-1097	FullMS
Cmpd 24, Dissect, 6.184 min	6.18	6.12	6.28	854024	463.16	1	49004	69		0	5	ppm	+MS, Dissect, 6.116-6.281min #1068-1097	FullMS			C23H27O10	-0.1	83.6	10.5	sativanone 7-O-beta-d-glucoside	10.1002/jms.4308
Cmpd 24, Dissect, 6.184 min	6.18	6.12	6.28	854024	463.484		181	0.3					+MS, Dissect, 6.116-6.281min #1068-1097	FullMS
Cmpd 24, Dissect, 6.184 min	6.18	6.12	6.28	854024	463.642		121	0.2					+MS, Dissect, 6.116-6.281min #1068-1097	FullMS
Cmpd 24, Dissect, 6.184 min	6.18	6.12	6.28	854024	463.703		108	0.2					+MS, Dissect, 6.116-6.281min #1068-1097	FullMS
Cmpd 24, Dissect, 6.184 min	6.18	6.12	6.28	854024	463.824		112	0.2					+MS, Dissect, 6.116-6.281min #1068-1097	FullMS
Cmpd 24, Dissect, 6.184 min	6.18	6.12	6.28	854024	463.967		194	0.3					+MS, Dissect, 6.116-6.281min #1068-1097	FullMS
Cmpd 24, Dissect, 6.184 min	6.18	6.12	6.28	854024	464.16	1	20375	28.7					+MS, Dissect, 6.116-6.281min #1068-1097	FullMS
Cmpd 24, Dissect, 6.184 min	6.18	6.12	6.28	854024	464.522		102	0.1					+MS, Dissect, 6.116-6.281min #1068-1097	FullMS
Cmpd 24, Dissect, 6.184 min	6.18	6.12	6.28	854024	465.161	1	4843	6.8					+MS, Dissect, 6.116-6.281min #1068-1097	FullMS
Cmpd 24, Dissect, 6.184 min	6.18	6.12	6.28	854024	466.161	1	952	1.3					+MS, Dissect, 6.116-6.281min #1068-1097	FullMS
Cmpd 24, Dissect, 6.184 min	6.18	6.12	6.28	854024	466.617		118	0.2					+MS, Dissect, 6.116-6.281min #1068-1097	FullMS
Cmpd 24, Dissect, 6.184 min	6.18	6.12	6.28	854024	469.11		2577	3.6					+MS, Dissect, 6.116-6.281min #1068-1097	FullMS
Cmpd 24, Dissect, 6.184 min	6.18	6.12	6.28	854024	470.111		763	1.1					+MS, Dissect, 6.116-6.281min #1068-1097	FullMS
Cmpd 24, Dissect, 6.184 min	6.18	6.12	6.28	854024	485.134		1157	1.6					+MS, Dissect, 6.116-6.281min #1068-1097	FullMS
Cmpd 24, Dissect, 6.184 min	6.18	6.12	6.28	854024	486.139		339	0.5					+MS, Dissect, 6.116-6.281min #1068-1097	FullMS
Cmpd 24, Dissect, 6.184 min	6.18	6.12	6.28	854024	515.148		420	0.6					+MS, Dissect, 6.116-6.281min #1068-1097	FullMS
Cmpd 24, Dissect, 6.184 min	6.18	6.12	6.28	854024	769.215		417	0.6					+MS, Dissect, 6.116-6.281min #1068-1097	FullMS
Cmpd 24, Dissect, 6.184 min	6.18	6.12	6.28	854024	842.298		428	0.6					+MS, Dissect, 6.116-6.281min #1068-1097	FullMS
Cmpd 24, Dissect, 6.184 min	6.18	6.12	6.28	854024	910.275	1	5175	7.3		0	10	ppm	+MS, Dissect, 6.116-6.281min #1068-1097	FullMS
Cmpd 24, Dissect, 6.184 min	6.18	6.12	6.28	854024	911.275	1	2804	3.9					+MS, Dissect, 6.116-6.281min #1068-1097	FullMS
Cmpd 24, Dissect, 6.184 min	6.18	6.12	6.28	854024	912.274	1	992	1.4					+MS, Dissect, 6.116-6.281min #1068-1097	FullMS
Cmpd 24, Dissect, 6.184 min	6.18	6.12	6.28	854024	912.742		109	0.2					+MS, Dissect, 6.116-6.281min #1068-1097	FullMS
Cmpd 24, Dissect, 6.184 min	6.18	6.12	6.28	854024	913.254	1	102	0.1					+MS, Dissect, 6.116-6.281min #1068-1097	FullMS
Cmpd 24, Dissect, 6.184 min	6.18	6.12	6.28	854024	915.224		1292	1.8					+MS, Dissect, 6.116-6.281min #1068-1097	FullMS
Cmpd 24, Dissect, 6.184 min	6.18	6.12	6.28	854024	916.23		970	1.4					+MS, Dissect, 6.116-6.281min #1068-1097	FullMS
Cmpd 24, Dissect, 6.184 min	6.18	6.12	6.28	854024	917.231		321	0.5					+MS, Dissect, 6.116-6.281min #1068-1097	FullMS
Cmpd 24, Dissect, 6.184 min	6.18	6.12	6.28	854024	931.263		740	1					+MS, Dissect, 6.116-6.281min #1068-1097	FullMS
Cmpd 24, Dissect, 6.184 min	6.18	6.12	6.28	854024	932.264		570	0.8					+MS, Dissect, 6.116-6.281min #1068-1097	FullMS
Cmpd 24, Dissect, 6.184 min	6.18	6.12	6.28	854024	1020.37		415	0.6					+MS, Dissect, 6.116-6.281min #1068-1097	FullMS
Cmpd 24, Dissect, 6.184 min	6.18	6.12	6.28	854024	1393.4		300	0.4					+MS, Dissect, 6.116-6.281min #1068-1097	FullMS
Cmpd 24, Dissect, 6.184 min	6.18	6.12	6.28	854024	1394.4		136	0.2					+MS, Dissect, 6.116-6.281min #1068-1097	FullMS
Cmpd 24, Dissect, 6.184 min	6.18	6.12	6.28	854024	107.049	1	539	6.5					+MS2(463.1600), 40.0eV, Dissect, 6.156-6.218min #1075-1086	MS2
Cmpd 24, Dissect, 6.184 min	6.18	6.12	6.28	854024	121.069		105	1.3					+MS2(463.1600), 40.0eV, Dissect, 6.156-6.218min #1075-1086	MS2
Cmpd 24, Dissect, 6.184 min	6.18	6.12	6.28	854024	123.043	1	1972	23.9					+MS2(463.1600), 40.0eV, Dissect, 6.156-6.218min #1075-1086	MS2
Cmpd 24, Dissect, 6.184 min	6.18	6.12	6.28	854024	124.049	1	142	1.7					+MS2(463.1600), 40.0eV, Dissect, 6.156-6.218min #1075-1086	MS2
Cmpd 24, Dissect, 6.184 min	6.18	6.12	6.28	854024	135.044	1	8252	100					+MS2(463.1600), 40.0eV, Dissect, 6.156-6.218min #1075-1086	MS2
Cmpd 24, Dissect, 6.184 min	6.18	6.12	6.28	854024	136.045	1	595	7.2					+MS2(463.1600), 40.0eV, Dissect, 6.156-6.218min #1075-1086	MS2
Cmpd 24, Dissect, 6.184 min	6.18	6.12	6.28	854024	137.024		143	1.7					+MS2(463.1600), 40.0eV, Dissect, 6.156-6.218min #1075-1086	MS2
Cmpd 24, Dissect, 6.184 min	6.18	6.12	6.28	854024	137.041	1	221	2.7					+MS2(463.1600), 40.0eV, Dissect, 6.156-6.218min #1075-1086	MS2
Cmpd 24, Dissect, 6.184 min	6.18	6.12	6.28	854024	138.055	1	101	1.2					+MS2(463.1600), 40.0eV, Dissect, 6.156-6.218min #1075-1086	MS2
Cmpd 24, Dissect, 6.184 min	6.18	6.12	6.28	854024	139.075	1	486	5.9					+MS2(463.1600), 40.0eV, Dissect, 6.156-6.218min #1075-1086	MS2
Cmpd 24, Dissect, 6.184 min	6.18	6.12	6.28	854024	147.044	1	676	8.2					+MS2(463.1600), 40.0eV, Dissect, 6.156-6.218min #1075-1086	MS2
Cmpd 24, Dissect, 6.184 min	6.18	6.12	6.28	854024	148.049	1	111	1.3					+MS2(463.1600), 40.0eV, Dissect, 6.156-6.218min #1075-1086	MS2
Cmpd 24, Dissect, 6.184 min	6.18	6.12	6.28	854024	149.059		355	4.3					+MS2(463.1600), 40.0eV, Dissect, 6.156-6.218min #1075-1086	MS2
Cmpd 24, Dissect, 6.184 min	6.18	6.12	6.28	854024	151.046	1	2833	34.3					+MS2(463.1600), 40.0eV, Dissect, 6.156-6.218min #1075-1086	MS2
Cmpd 24, Dissect, 6.184 min	6.18	6.12	6.28	854024	152.045	1	231	2.8					+MS2(463.1600), 40.0eV, Dissect, 6.156-6.218min #1075-1086	MS2
Cmpd 24, Dissect, 6.184 min	6.18	6.12	6.28	854024	152.068		112	1.4					+MS2(463.1600), 40.0eV, Dissect, 6.156-6.218min #1075-1086	MS2
Cmpd 24, Dissect, 6.184 min	6.18	6.12	6.28	854024	163.042	1	6960	84.3					+MS2(463.1600), 40.0eV, Dissect, 6.156-6.218min #1075-1086	MS2
Cmpd 24, Dissect, 6.184 min	6.18	6.12	6.28	854024	164.052	1	658	8					+MS2(463.1600), 40.0eV, Dissect, 6.156-6.218min #1075-1086	MS2
Cmpd 24, Dissect, 6.184 min	6.18	6.12	6.28	854024	165.079		118	1.4					+MS2(463.1600), 40.0eV, Dissect, 6.156-6.218min #1075-1086	MS2
Cmpd 24, Dissect, 6.184 min	6.18	6.12	6.28	854024	167.07	1	1473	17.9					+MS2(463.1600), 40.0eV, Dissect, 6.156-6.218min #1075-1086	MS2
Cmpd 24, Dissect, 6.184 min	6.18	6.12	6.28	854024	168.073	1	183	2.2					+MS2(463.1600), 40.0eV, Dissect, 6.156-6.218min #1075-1086	MS2
Cmpd 24, Dissect, 6.184 min	6.18	6.12	6.28	854024	175.044	1	282	3.4					+MS2(463.1600), 40.0eV, Dissect, 6.156-6.218min #1075-1086	MS2
Cmpd 24, Dissect, 6.184 min	6.18	6.12	6.28	854024	213.089	1	274	3.3					+MS2(463.1600), 40.0eV, Dissect, 6.156-6.218min #1075-1086	MS2
Cmpd 24, Dissect, 6.184 min	6.18	6.12	6.28	854024	241.086	1	351	4.3					+MS2(463.1600), 40.0eV, Dissect, 6.156-6.218min #1075-1086	MS2
Cmpd 24, Dissect, 6.184 min	6.18	6.12	6.28	854024	242.088	1	102	1.2					+MS2(463.1600), 40.0eV, Dissect, 6.156-6.218min #1075-1086	MS2
Cmpd 24, Dissect, 6.184 min	6.18	6.12	6.28	854024	255.069		128	1.6					+MS2(463.1600), 40.0eV, Dissect, 6.156-6.218min #1075-1086	MS2
Cmpd 24, Dissect, 6.184 min	6.18	6.12	6.28	854024	273.112	1	3259	39.5					+MS2(463.1600), 40.0eV, Dissect, 6.156-6.218min #1075-1086	MS2
Cmpd 24, Dissect, 6.184 min	6.18	6.12	6.28	854024	274.115	1	522	6.3					+MS2(463.1600), 40.0eV, Dissect, 6.156-6.218min #1075-1086	MS2
Cmpd 24, Dissect, 6.184 min	6.18	6.12	6.28	854024	283.095	1	743	9					+MS2(463.1600), 40.0eV, Dissect, 6.156-6.218min #1075-1086	MS2
Cmpd 24, Dissect, 6.184 min	6.18	6.12	6.28	854024	285.081	1	470	5.7					+MS2(463.1600), 40.0eV, Dissect, 6.156-6.218min #1075-1086	MS2
Cmpd 24, Dissect, 6.184 min	6.18	6.12	6.28	854024	301.105	1	1070	13					+MS2(463.1600), 40.0eV, Dissect, 6.156-6.218min #1075-1086	MS2
Cmpd 24, Dissect, 6.184 min	6.18	6.12	6.28	854024	302.111	1	192	2.3					+MS2(463.1600), 40.0eV, Dissect, 6.156-6.218min #1075-1086	MS2
Cmpd 24, Dissect, 6.184 min	6.18	6.12	6.28	854024	93.0318		126	11.9					+MS2(285.0757), 40.0eV, Dissect, 6.139-6.213min #1072-1085	MS2
Cmpd 24, Dissect, 6.184 min	6.18	6.12	6.28	854024	95.0497		110	10.3					+MS2(285.0757), 40.0eV, Dissect, 6.139-6.213min #1072-1085	MS2
Cmpd 24, Dissect, 6.184 min	6.18	6.12	6.28	854024	121.025		159	15					+MS2(285.0757), 40.0eV, Dissect, 6.139-6.213min #1072-1085	MS2
Cmpd 24, Dissect, 6.184 min	6.18	6.12	6.28	854024	123.044	1	573	54					+MS2(285.0757), 40.0eV, Dissect, 6.139-6.213min #1072-1085	MS2
Cmpd 24, Dissect, 6.184 min	6.18	6.12	6.28	854024	134.035	1	187	17.6					+MS2(285.0757), 40.0eV, Dissect, 6.139-6.213min #1072-1085	MS2
Cmpd 24, Dissect, 6.184 min	6.18	6.12	6.28	854024	137.024	1	426	40.2					+MS2(285.0757), 40.0eV, Dissect, 6.139-6.213min #1072-1085	MS2
Cmpd 24, Dissect, 6.184 min	6.18	6.12	6.28	854024	151.038	1	1060	100					+MS2(285.0757), 40.0eV, Dissect, 6.139-6.213min #1072-1085	MS2
Cmpd 24, Dissect, 6.184 min	6.18	6.12	6.28	854024	197.057		150	14.2					+MS2(285.0757), 40.0eV, Dissect, 6.139-6.213min #1072-1085	MS2
Cmpd 24, Dissect, 6.184 min	6.18	6.12	6.28	854024	213.056	1	316	29.8					+MS2(285.0757), 40.0eV, Dissect, 6.139-6.213min #1072-1085	MS2
Cmpd 24, Dissect, 6.184 min	6.18	6.12	6.28	854024	214.059	1	216	20.4					+MS2(285.0757), 40.0eV, Dissect, 6.139-6.213min #1072-1085	MS2
Cmpd 24, Dissect, 6.184 min	6.18	6.12	6.28	854024	225.059	1	215	20.3					+MS2(285.0757), 40.0eV, Dissect, 6.139-6.213min #1072-1085	MS2
Cmpd 24, Dissect, 6.184 min	6.18	6.12	6.28	854024	253.047		191	18					+MS2(285.0757), 40.0eV, Dissect, 6.139-6.213min #1072-1085	MS2
Cmpd 24, Dissect, 6.184 min	6.18	6.12	6.28	854024	269.041		131	12.4					+MS2(285.0757), 40.0eV, Dissect, 6.139-6.213min #1072-1085	MS2
Cmpd 24, Dissect, 6.184 min	6.18	6.12	6.28	854024	270.06	1	208	19.6					+MS2(285.0757), 40.0eV, Dissect, 6.139-6.213min #1072-1085	MS2
Cmpd 24, Dissect, 6.184 min	6.18	6.12	6.28	854024	107.049	1	584	100					+MS2(301.1041), 40.0eV, Dissect, 6.162-6.224min #1076-1087	MS2
Cmpd 24, Dissect, 6.184 min	6.18	6.12	6.28	854024	121.063		162	27.7					+MS2(301.1041), 40.0eV, Dissect, 6.162-6.224min #1076-1087	MS2
Cmpd 24, Dissect, 6.184 min	6.18	6.12	6.28	854024	213.056	1	175	29.9					+MS2(301.1041), 40.0eV, Dissect, 6.162-6.224min #1076-1087	MS2
Cmpd 24, Dissect, 6.184 min	6.18	6.12	6.28	854024	229.054		177	30.3					+MS2(301.1041), 40.0eV, Dissect, 6.162-6.224min #1076-1087	MS2
Cmpd 25, Dissect, 6.241 min	6.24	6.13	6.29	59155	137.061		143	9.3					+MS, Dissect, 6.133-6.292min #1071-1099	FullMS
Cmpd 25, Dissect, 6.241 min	6.24	6.13	6.29	59155	185.118		192	12.4					+MS, Dissect, 6.133-6.292min #1071-1099	FullMS
Cmpd 25, Dissect, 6.241 min	6.24	6.13	6.29	59155	211.098		133	8.6					+MS, Dissect, 6.133-6.292min #1071-1099	FullMS
Cmpd 25, Dissect, 6.241 min	6.24	6.13	6.29	59155	225.109		111	7.2					+MS, Dissect, 6.133-6.292min #1071-1099	FullMS
Cmpd 25, Dissect, 6.241 min	6.24	6.13	6.29	59155	297.087		108	7					+MS, Dissect, 6.133-6.292min #1071-1099	FullMS
Cmpd 25, Dissect, 6.241 min	6.24	6.13	6.29	59155	297.157		163	10.5					+MS, Dissect, 6.133-6.292min #1071-1099	FullMS
Cmpd 25, Dissect, 6.241 min	6.24	6.13	6.29	59155	301.104	1	832	53.8		0	8	mDa	+MS, Dissect, 6.133-6.292min #1071-1099	FullMS
Cmpd 25, Dissect, 6.241 min	6.24	6.13	6.29	59155	344.148		117	7.6					+MS, Dissect, 6.133-6.292min #1071-1099	FullMS
Cmpd 25, Dissect, 6.241 min	6.24	6.13	6.29	59155	367.209		136	8.8					+MS, Dissect, 6.133-6.292min #1071-1099	FullMS
Cmpd 25, Dissect, 6.241 min	6.24	6.13	6.29	59155	447.128	1	1049	67.9	[M+H]	446.121	10	ppm	+MS, Dissect, 6.133-6.292min #1071-1099	FullMS			C22H23O10	-0.3	38.5	11.5	maackiain 3-O-beta-d-glucoside	10.1002/jms.4308
Cmpd 25, Dissect, 6.241 min	6.24	6.13	6.29	59155	448.132	1	190	12.3					+MS, Dissect, 6.133-6.292min #1071-1099	FullMS
Cmpd 25, Dissect, 6.241 min	6.24	6.13	6.29	59155	463.16	1	1546	100		0	10	ppm	+MS, Dissect, 6.133-6.292min #1071-1099	FullMS
Cmpd 25, Dissect, 6.241 min	6.24	6.13	6.29	59155	464.16	1	969	62.6					+MS, Dissect, 6.133-6.292min #1071-1099	FullMS
Cmpd 25, Dissect, 6.241 min	6.24	6.13	6.29	59155	465.161	1	243	15.7					+MS, Dissect, 6.133-6.292min #1071-1099	FullMS
Cmpd 25, Dissect, 6.241 min	6.24	6.13	6.29	59155	469.113	1	771	49.9	[M+Na]	446.123	20	ppm	+MS, Dissect, 6.133-6.292min #1071-1099	FullMS
Cmpd 25, Dissect, 6.241 min	6.24	6.13	6.29	59155	470.116	1	199	12.9					+MS, Dissect, 6.133-6.292min #1071-1099	FullMS
Cmpd 25, Dissect, 6.241 min	6.24	6.13	6.29	59155	485.133	1	424	27.4		0	20	ppm	+MS, Dissect, 6.133-6.292min #1071-1099	FullMS
Cmpd 25, Dissect, 6.241 min	6.24	6.13	6.29	59155	517.138	1	290	18.8		0	20	ppm	+MS, Dissect, 6.133-6.292min #1071-1099	FullMS
Cmpd 25, Dissect, 6.241 min	6.24	6.13	6.29	59155	558.232	1	1107	71.6		0	10	ppm	+MS, Dissect, 6.133-6.292min #1071-1099	FullMS
Cmpd 25, Dissect, 6.241 min	6.24	6.13	6.29	59155	559.236	1	458	29.6					+MS, Dissect, 6.133-6.292min #1071-1099	FullMS
Cmpd 25, Dissect, 6.241 min	6.24	6.13	6.29	59155	572.24		273	17.6					+MS, Dissect, 6.133-6.292min #1071-1099	FullMS
Cmpd 25, Dissect, 6.241 min	6.24	6.13	6.29	59155	574.233		176	11.4					+MS, Dissect, 6.133-6.292min #1071-1099	FullMS
Cmpd 25, Dissect, 6.241 min	6.24	6.13	6.29	59155	584.251	1	669	43.2		0	20	ppm	+MS, Dissect, 6.133-6.292min #1071-1099	FullMS
Cmpd 25, Dissect, 6.241 min	6.24	6.13	6.29	59155	585.251	1	167	10.8					+MS, Dissect, 6.133-6.292min #1071-1099	FullMS
Cmpd 25, Dissect, 6.241 min	6.24	6.13	6.29	59155	588.241	1	202	13.1		0	20	ppm	+MS, Dissect, 6.133-6.292min #1071-1099	FullMS
Cmpd 25, Dissect, 6.241 min	6.24	6.13	6.29	59155	589.246	1	104	6.7					+MS, Dissect, 6.133-6.292min #1071-1099	FullMS
Cmpd 25, Dissect, 6.241 min	6.24	6.13	6.29	59155	681.215		251	16.2					+MS, Dissect, 6.133-6.292min #1071-1099	FullMS
Cmpd 25, Dissect, 6.241 min	6.24	6.13	6.29	59155	842.305	1	121	7.8		0	20	ppm	+MS, Dissect, 6.133-6.292min #1071-1099	FullMS
Cmpd 25, Dissect, 6.241 min	6.24	6.13	6.29	59155	910.278	1	310	20.1	[2M+NH4]	892.244	20	ppm	+MS, Dissect, 6.133-6.292min #1071-1099	FullMS
Cmpd 25, Dissect, 6.241 min	6.24	6.13	6.29	59155	915.23	1	600	38.8	[2M+Na]	892.241	20	ppm	+MS, Dissect, 6.133-6.292min #1071-1099	FullMS
Cmpd 25, Dissect, 6.241 min	6.24	6.13	6.29	59155	916.232	1	265	17.2					+MS, Dissect, 6.133-6.292min #1071-1099	FullMS
Cmpd 25, Dissect, 6.241 min	6.24	6.13	6.29	59155	917.232	1	113	7.3					+MS, Dissect, 6.133-6.292min #1071-1099	FullMS
Cmpd 25, Dissect, 6.241 min	6.24	6.13	6.29	59155	931.262	1	323	20.9	[2M+K]	0	20	ppm	+MS, Dissect, 6.133-6.292min #1071-1099	FullMS
Cmpd 25, Dissect, 6.241 min	6.24	6.13	6.29	59155	932.263	1	114	7.3					+MS, Dissect, 6.133-6.292min #1071-1099	FullMS
Cmpd 25, Dissect, 6.241 min	6.24	6.13	6.29	59155	947.28		150	9.7					+MS, Dissect, 6.133-6.292min #1071-1099	FullMS
Cmpd 25, Dissect, 6.241 min	6.24	6.13	6.29	59155	1004.35		133	8.6					+MS, Dissect, 6.133-6.292min #1071-1099	FullMS
Cmpd 25, Dissect, 6.241 min	6.24	6.13	6.29	59155	1005.35		109	7.1					+MS, Dissect, 6.133-6.292min #1071-1099	FullMS
Cmpd 25, Dissect, 6.241 min	6.24	6.13	6.29	59155	1020.38		234	15.2					+MS, Dissect, 6.133-6.292min #1071-1099	FullMS
Cmpd 25, Dissect, 6.241 min	6.24	6.13	6.29	59155	1021.39		131	8.5					+MS, Dissect, 6.133-6.292min #1071-1099	FullMS
Cmpd 25, Dissect, 6.241 min	6.24	6.13	6.29	59155	1377.37		116	7.5					+MS, Dissect, 6.133-6.292min #1071-1099	FullMS
Cmpd 25, Dissect, 6.241 min	6.24	6.13	6.29	59155	1394.4		122	7.9					+MS, Dissect, 6.133-6.292min #1071-1099	FullMS
Cmpd 25, Dissect, 6.241 min	6.24	6.13	6.29	59155	95.0496		115	0.8					+MS2(447.1283), 40.0eV, Dissect, 6.184-6.196min #1080-1082	MS2
Cmpd 25, Dissect, 6.241 min	6.24	6.13	6.29	59155	123.044	1	8758	57.3					+MS2(447.1283), 40.0eV, Dissect, 6.184-6.196min #1080-1082	MS2
Cmpd 25, Dissect, 6.241 min	6.24	6.13	6.29	59155	124.045	1	504	3.3					+MS2(447.1283), 40.0eV, Dissect, 6.184-6.196min #1080-1082	MS2
Cmpd 25, Dissect, 6.241 min	6.24	6.13	6.29	59155	135.05		146	1					+MS2(447.1283), 40.0eV, Dissect, 6.184-6.196min #1080-1082	MS2
Cmpd 25, Dissect, 6.241 min	6.24	6.13	6.29	59155	137.02		230	1.5					+MS2(447.1283), 40.0eV, Dissect, 6.184-6.196min #1080-1082	MS2
Cmpd 25, Dissect, 6.241 min	6.24	6.13	6.29	59155	147.043	1	754	4.9					+MS2(447.1283), 40.0eV, Dissect, 6.184-6.196min #1080-1082	MS2
Cmpd 25, Dissect, 6.241 min	6.24	6.13	6.29	59155	148.051	1	300	2					+MS2(447.1283), 40.0eV, Dissect, 6.184-6.196min #1080-1082	MS2
Cmpd 25, Dissect, 6.241 min	6.24	6.13	6.29	59155	151.038	1	15272	100					+MS2(447.1283), 40.0eV, Dissect, 6.184-6.196min #1080-1082	MS2
Cmpd 25, Dissect, 6.241 min	6.24	6.13	6.29	59155	152.041	1	1638	10.7					+MS2(447.1283), 40.0eV, Dissect, 6.184-6.196min #1080-1082	MS2
Cmpd 25, Dissect, 6.241 min	6.24	6.13	6.29	59155	153.044	1	224	1.5					+MS2(447.1283), 40.0eV, Dissect, 6.184-6.196min #1080-1082	MS2
Cmpd 25, Dissect, 6.241 min	6.24	6.13	6.29	59155	163.038	1	373	2.4					+MS2(447.1283), 40.0eV, Dissect, 6.184-6.196min #1080-1082	MS2
Cmpd 25, Dissect, 6.241 min	6.24	6.13	6.29	59155	165.054		214	1.4					+MS2(447.1283), 40.0eV, Dissect, 6.184-6.196min #1080-1082	MS2
Cmpd 25, Dissect, 6.241 min	6.24	6.13	6.29	59155	175.037	1	1509	9.9					+MS2(447.1283), 40.0eV, Dissect, 6.184-6.196min #1080-1082	MS2
Cmpd 25, Dissect, 6.241 min	6.24	6.13	6.29	59155	176.04	1	268	1.8					+MS2(447.1283), 40.0eV, Dissect, 6.184-6.196min #1080-1082	MS2
Cmpd 25, Dissect, 6.241 min	6.24	6.13	6.29	59155	191.042		117	0.8					+MS2(447.1283), 40.0eV, Dissect, 6.184-6.196min #1080-1082	MS2
Cmpd 25, Dissect, 6.241 min	6.24	6.13	6.29	59155	227.073	1	356	2.3					+MS2(447.1283), 40.0eV, Dissect, 6.184-6.196min #1080-1082	MS2
Cmpd 25, Dissect, 6.241 min	6.24	6.13	6.29	59155	255.061	1	599	3.9					+MS2(447.1283), 40.0eV, Dissect, 6.184-6.196min #1080-1082	MS2
Cmpd 25, Dissect, 6.241 min	6.24	6.13	6.29	59155	257.083		194	1.3					+MS2(447.1283), 40.0eV, Dissect, 6.184-6.196min #1080-1082	MS2
Cmpd 25, Dissect, 6.241 min	6.24	6.13	6.29	59155	285.075	1	688	4.5					+MS2(447.1283), 40.0eV, Dissect, 6.184-6.196min #1080-1082	MS2
Cmpd 25, Dissect, 6.241 min	6.24	6.13	6.29	59155	286.086	1	118	0.8					+MS2(447.1283), 40.0eV, Dissect, 6.184-6.196min #1080-1082	MS2
Cmpd 25, Dissect, 6.241 min	6.24	6.13	6.29	59155	107.049	1	539	6.5					+MS2(463.1598), 40.0eV, Dissect, 6.156-6.218min #1075-1086	MS2
Cmpd 25, Dissect, 6.241 min	6.24	6.13	6.29	59155	121.069		105	1.3					+MS2(463.1598), 40.0eV, Dissect, 6.156-6.218min #1075-1086	MS2
Cmpd 25, Dissect, 6.241 min	6.24	6.13	6.29	59155	123.043	1	1972	23.9					+MS2(463.1598), 40.0eV, Dissect, 6.156-6.218min #1075-1086	MS2
Cmpd 25, Dissect, 6.241 min	6.24	6.13	6.29	59155	124.049	1	142	1.7					+MS2(463.1598), 40.0eV, Dissect, 6.156-6.218min #1075-1086	MS2
Cmpd 25, Dissect, 6.241 min	6.24	6.13	6.29	59155	135.044	1	8252	100					+MS2(463.1598), 40.0eV, Dissect, 6.156-6.218min #1075-1086	MS2
Cmpd 25, Dissect, 6.241 min	6.24	6.13	6.29	59155	136.045	1	595	7.2					+MS2(463.1598), 40.0eV, Dissect, 6.156-6.218min #1075-1086	MS2
Cmpd 25, Dissect, 6.241 min	6.24	6.13	6.29	59155	137.024		143	1.7					+MS2(463.1598), 40.0eV, Dissect, 6.156-6.218min #1075-1086	MS2
Cmpd 25, Dissect, 6.241 min	6.24	6.13	6.29	59155	137.041	1	221	2.7					+MS2(463.1598), 40.0eV, Dissect, 6.156-6.218min #1075-1086	MS2
Cmpd 25, Dissect, 6.241 min	6.24	6.13	6.29	59155	138.055	1	101	1.2					+MS2(463.1598), 40.0eV, Dissect, 6.156-6.218min #1075-1086	MS2
Cmpd 25, Dissect, 6.241 min	6.24	6.13	6.29	59155	139.075	1	486	5.9					+MS2(463.1598), 40.0eV, Dissect, 6.156-6.218min #1075-1086	MS2
Cmpd 25, Dissect, 6.241 min	6.24	6.13	6.29	59155	147.044	1	676	8.2					+MS2(463.1598), 40.0eV, Dissect, 6.156-6.218min #1075-1086	MS2
Cmpd 25, Dissect, 6.241 min	6.24	6.13	6.29	59155	148.049	1	111	1.3					+MS2(463.1598), 40.0eV, Dissect, 6.156-6.218min #1075-1086	MS2
Cmpd 25, Dissect, 6.241 min	6.24	6.13	6.29	59155	149.059		355	4.3					+MS2(463.1598), 40.0eV, Dissect, 6.156-6.218min #1075-1086	MS2
Cmpd 25, Dissect, 6.241 min	6.24	6.13	6.29	59155	151.046	1	2833	34.3					+MS2(463.1598), 40.0eV, Dissect, 6.156-6.218min #1075-1086	MS2
Cmpd 25, Dissect, 6.241 min	6.24	6.13	6.29	59155	152.045	1	231	2.8					+MS2(463.1598), 40.0eV, Dissect, 6.156-6.218min #1075-1086	MS2
Cmpd 25, Dissect, 6.241 min	6.24	6.13	6.29	59155	152.068		112	1.4					+MS2(463.1598), 40.0eV, Dissect, 6.156-6.218min #1075-1086	MS2
Cmpd 25, Dissect, 6.241 min	6.24	6.13	6.29	59155	163.042	1	6960	84.3					+MS2(463.1598), 40.0eV, Dissect, 6.156-6.218min #1075-1086	MS2
Cmpd 25, Dissect, 6.241 min	6.24	6.13	6.29	59155	164.052	1	658	8					+MS2(463.1598), 40.0eV, Dissect, 6.156-6.218min #1075-1086	MS2
Cmpd 25, Dissect, 6.241 min	6.24	6.13	6.29	59155	165.079		118	1.4					+MS2(463.1598), 40.0eV, Dissect, 6.156-6.218min #1075-1086	MS2
Cmpd 25, Dissect, 6.241 min	6.24	6.13	6.29	59155	167.07	1	1473	17.9					+MS2(463.1598), 40.0eV, Dissect, 6.156-6.218min #1075-1086	MS2
Cmpd 25, Dissect, 6.241 min	6.24	6.13	6.29	59155	168.073	1	183	2.2					+MS2(463.1598), 40.0eV, Dissect, 6.156-6.218min #1075-1086	MS2
Cmpd 25, Dissect, 6.241 min	6.24	6.13	6.29	59155	175.044	1	282	3.4					+MS2(463.1598), 40.0eV, Dissect, 6.156-6.218min #1075-1086	MS2
Cmpd 25, Dissect, 6.241 min	6.24	6.13	6.29	59155	213.089	1	274	3.3					+MS2(463.1598), 40.0eV, Dissect, 6.156-6.218min #1075-1086	MS2
Cmpd 25, Dissect, 6.241 min	6.24	6.13	6.29	59155	241.086	1	351	4.3					+MS2(463.1598), 40.0eV, Dissect, 6.156-6.218min #1075-1086	MS2
Cmpd 25, Dissect, 6.241 min	6.24	6.13	6.29	59155	242.088	1	102	1.2					+MS2(463.1598), 40.0eV, Dissect, 6.156-6.218min #1075-1086	MS2
Cmpd 25, Dissect, 6.241 min	6.24	6.13	6.29	59155	255.069		128	1.6					+MS2(463.1598), 40.0eV, Dissect, 6.156-6.218min #1075-1086	MS2
Cmpd 25, Dissect, 6.241 min	6.24	6.13	6.29	59155	273.112	1	3259	39.5					+MS2(463.1598), 40.0eV, Dissect, 6.156-6.218min #1075-1086	MS2
Cmpd 25, Dissect, 6.241 min	6.24	6.13	6.29	59155	274.115	1	522	6.3					+MS2(463.1598), 40.0eV, Dissect, 6.156-6.218min #1075-1086	MS2
Cmpd 25, Dissect, 6.241 min	6.24	6.13	6.29	59155	283.095	1	743	9					+MS2(463.1598), 40.0eV, Dissect, 6.156-6.218min #1075-1086	MS2
Cmpd 25, Dissect, 6.241 min	6.24	6.13	6.29	59155	285.081	1	470	5.7					+MS2(463.1598), 40.0eV, Dissect, 6.156-6.218min #1075-1086	MS2
Cmpd 25, Dissect, 6.241 min	6.24	6.13	6.29	59155	301.105	1	1070	13					+MS2(463.1598), 40.0eV, Dissect, 6.156-6.218min #1075-1086	MS2
Cmpd 25, Dissect, 6.241 min	6.24	6.13	6.29	59155	302.111	1	192	2.3					+MS2(463.1598), 40.0eV, Dissect, 6.156-6.218min #1075-1086	MS2
Cmpd 25, Dissect, 6.241 min	6.24	6.13	6.29	59155	107.049	1	584	100					+MS2(301.1036), 40.0eV, Dissect, 6.162-6.224min #1076-1087	MS2
Cmpd 25, Dissect, 6.241 min	6.24	6.13	6.29	59155	121.063		162	27.7					+MS2(301.1036), 40.0eV, Dissect, 6.162-6.224min #1076-1087	MS2
Cmpd 25, Dissect, 6.241 min	6.24	6.13	6.29	59155	213.056	1	175	29.9					+MS2(301.1036), 40.0eV, Dissect, 6.162-6.224min #1076-1087	MS2
Cmpd 25, Dissect, 6.241 min	6.24	6.13	6.29	59155	229.054		177	30.3					+MS2(301.1036), 40.0eV, Dissect, 6.162-6.224min #1076-1087	MS2
Cmpd 26, Dissect, 6.276 min	6.28	6.24	6.35	61847	143.071		551	19.6					+MS, Dissect, 6.241-6.349min #1090-1109	FullMS
Cmpd 26, Dissect, 6.276 min	6.28	6.24	6.35	61847	151.04	1	686	24.4	[M+H]	150.033	8	mDa	+MS, Dissect, 6.241-6.349min #1090-1109	FullMS
Cmpd 26, Dissect, 6.276 min	6.28	6.24	6.35	61847	153.058		198	7					+MS, Dissect, 6.241-6.349min #1090-1109	FullMS
Cmpd 26, Dissect, 6.276 min	6.28	6.24	6.35	61847	165.089		233	8.3					+MS, Dissect, 6.241-6.349min #1090-1109	FullMS
Cmpd 26, Dissect, 6.276 min	6.28	6.24	6.35	61847	167.036		212	7.5					+MS, Dissect, 6.241-6.349min #1090-1109	FullMS
Cmpd 26, Dissect, 6.276 min	6.28	6.24	6.35	61847	169.05		1501	53.3					+MS, Dissect, 6.241-6.349min #1090-1109	FullMS
Cmpd 26, Dissect, 6.276 min	6.28	6.24	6.35	61847	175.091		191	6.8					+MS, Dissect, 6.241-6.349min #1090-1109	FullMS
Cmpd 26, Dissect, 6.276 min	6.28	6.24	6.35	61847	197.081		296	10.5					+MS, Dissect, 6.241-6.349min #1090-1109	FullMS
Cmpd 26, Dissect, 6.276 min	6.28	6.24	6.35	61847	265.117	1	211	7.5		0	8	mDa	+MS, Dissect, 6.241-6.349min #1090-1109	FullMS
Cmpd 26, Dissect, 6.276 min	6.28	6.24	6.35	61847	283.06	1	1003	35.6		0	4	mDa	+MS, Dissect, 6.241-6.349min #1090-1109	FullMS
Cmpd 26, Dissect, 6.276 min	6.28	6.24	6.35	61847	284.063	1	153	5.4					+MS, Dissect, 6.241-6.349min #1090-1109	FullMS
Cmpd 26, Dissect, 6.276 min	6.28	6.24	6.35	61847	285.076		507	18					+MS, Dissect, 6.241-6.349min #1090-1109	FullMS
Cmpd 26, Dissect, 6.276 min	6.28	6.24	6.35	61847	286.078	1	828	29.4		0	8	mDa	+MS, Dissect, 6.241-6.349min #1090-1109	FullMS
Cmpd 26, Dissect, 6.276 min	6.28	6.24	6.35	61847	297.083		217	7.7					+MS, Dissect, 6.241-6.349min #1090-1109	FullMS
Cmpd 26, Dissect, 6.276 min	6.28	6.24	6.35	61847	301.103	1	779	27.7	[2M+H]	0	8	mDa	+MS, Dissect, 6.241-6.349min #1090-1109	FullMS
Cmpd 26, Dissect, 6.276 min	6.28	6.24	6.35	61847	302.104	1	219	7.8					+MS, Dissect, 6.241-6.349min #1090-1109	FullMS
Cmpd 26, Dissect, 6.276 min	6.28	6.24	6.35	61847	303.087	1	2816	100	[2M+?]	0	4	mDa	+MS, Dissect, 6.241-6.349min #1090-1109	FullMS
Cmpd 26, Dissect, 6.276 min	6.28	6.24	6.35	61847	304.09	1	416	14.8					+MS, Dissect, 6.241-6.349min #1090-1109	FullMS
Cmpd 26, Dissect, 6.276 min	6.28	6.24	6.35	61847	307.057	1	1433	50.9	[2M+?]	284.067	4	mDa	+MS, Dissect, 6.241-6.349min #1090-1109	FullMS
Cmpd 26, Dissect, 6.276 min	6.28	6.24	6.35	61847	308.066	1	160	5.7					+MS, Dissect, 6.241-6.349min #1090-1109	FullMS
Cmpd 26, Dissect, 6.276 min	6.28	6.24	6.35	61847	323.036	1	203	7.2	[2M+Na]	284.073	8	mDa	+MS, Dissect, 6.241-6.349min #1090-1109	FullMS
Cmpd 26, Dissect, 6.276 min	6.28	6.24	6.35	61847	325.068		809	28.7					+MS, Dissect, 6.241-6.349min #1090-1109	FullMS
Cmpd 26, Dissect, 6.276 min	6.28	6.24	6.35	61847	325.162		189	6.7					+MS, Dissect, 6.241-6.349min #1090-1109	FullMS
Cmpd 26, Dissect, 6.276 min	6.28	6.24	6.35	61847	363.168		110	3.9					+MS, Dissect, 6.241-6.349min #1090-1109	FullMS
Cmpd 26, Dissect, 6.276 min	6.28	6.24	6.35	61847	365.191		265	9.4					+MS, Dissect, 6.241-6.349min #1090-1109	FullMS
Cmpd 26, Dissect, 6.276 min	6.28	6.24	6.35	61847	385.148		179	6.4					+MS, Dissect, 6.241-6.349min #1090-1109	FullMS
Cmpd 26, Dissect, 6.276 min	6.28	6.24	6.35	61847	447.127	1	526	18.7	[M+H]	446.12	20	ppm	+MS, Dissect, 6.241-6.349min #1090-1109	FullMS
Cmpd 26, Dissect, 6.276 min	6.28	6.24	6.35	61847	448.128	1	146	5.2					+MS, Dissect, 6.241-6.349min #1090-1109	FullMS
Cmpd 26, Dissect, 6.276 min	6.28	6.24	6.35	61847	463.161	1	967	34.3	[M+H]	462.154	20	ppm	+MS, Dissect, 6.241-6.349min #1090-1109	FullMS
Cmpd 26, Dissect, 6.276 min	6.28	6.24	6.35	61847	464.161	1	333	11.8					+MS, Dissect, 6.241-6.349min #1090-1109	FullMS
Cmpd 26, Dissect, 6.276 min	6.28	6.24	6.35	61847	465.16	1	147	5.2					+MS, Dissect, 6.241-6.349min #1090-1109	FullMS
Cmpd 26, Dissect, 6.276 min	6.28	6.24	6.35	61847	469.106	1	349	12.4	[M+Na]	446.117	20	ppm	+MS, Dissect, 6.241-6.349min #1090-1109	FullMS
Cmpd 26, Dissect, 6.276 min	6.28	6.24	6.35	61847	480.192		127	4.5					+MS, Dissect, 6.241-6.349min #1090-1109	FullMS
Cmpd 26, Dissect, 6.276 min	6.28	6.24	6.35	61847	485.135	1	525	18.6	[M+Na]	462.146	20	ppm	+MS, Dissect, 6.241-6.349min #1090-1109	FullMS
Cmpd 26, Dissect, 6.276 min	6.28	6.24	6.35	61847	558.232	1	649	23.1		0	20	ppm	+MS, Dissect, 6.241-6.349min #1090-1109	FullMS
Cmpd 26, Dissect, 6.276 min	6.28	6.24	6.35	61847	559.234	1	392	13.9					+MS, Dissect, 6.241-6.349min #1090-1109	FullMS
Cmpd 26, Dissect, 6.276 min	6.28	6.24	6.35	61847	572.247	1	220	7.8		0	20	ppm	+MS, Dissect, 6.241-6.349min #1090-1109	FullMS
Cmpd 26, Dissect, 6.276 min	6.28	6.24	6.35	61847	591.129	1	181	6.4	[2M+Na]	0	20	ppm	+MS, Dissect, 6.241-6.349min #1090-1109	FullMS
Cmpd 26, Dissect, 6.276 min	6.28	6.24	6.35	61847	609.133		135	4.8					+MS, Dissect, 6.241-6.349min #1090-1109	FullMS
Cmpd 26, Dissect, 6.276 min	6.28	6.24	6.35	61847	611.192	1	184	6.5	[2M+?]	0	20	ppm	+MS, Dissect, 6.241-6.349min #1090-1109	FullMS
Cmpd 26, Dissect, 6.276 min	6.28	6.24	6.35	61847	681.217		192	6.8					+MS, Dissect, 6.241-6.349min #1090-1109	FullMS
Cmpd 26, Dissect, 6.276 min	6.28	6.24	6.35	61847	725.225		131	4.7					+MS, Dissect, 6.241-6.349min #1090-1109	FullMS
Cmpd 26, Dissect, 6.276 min	6.28	6.24	6.35	61847	753.199		135	4.8					+MS, Dissect, 6.241-6.349min #1090-1109	FullMS
Cmpd 26, Dissect, 6.276 min	6.28	6.24	6.35	61847	842.294	1	246	8.7		0	20	ppm	+MS, Dissect, 6.241-6.349min #1090-1109	FullMS
Cmpd 26, Dissect, 6.276 min	6.28	6.24	6.35	61847	843.291	1	123	4.4					+MS, Dissect, 6.241-6.349min #1090-1109	FullMS
Cmpd 26, Dissect, 6.276 min	6.28	6.24	6.35	61847	882.318		118	4.2					+MS, Dissect, 6.241-6.349min #1090-1109	FullMS
Cmpd 26, Dissect, 6.276 min	6.28	6.24	6.35	61847	107.048		131	16.5					+MS2(303.0866), 40.0eV, Dissect, 6.287min #1098	MS2
Cmpd 26, Dissect, 6.276 min	6.28	6.24	6.35	61847	139.04		123	15.5					+MS2(303.0866), 40.0eV, Dissect, 6.287min #1098	MS2
Cmpd 26, Dissect, 6.276 min	6.28	6.24	6.35	61847	175.039	1	793	100					+MS2(303.0866), 40.0eV, Dissect, 6.287min #1098	MS2
Cmpd 27, Dissect, 6.313 min	6.31	6.26	6.41	53295	111.044		102	4.4					+MS, Dissect, 6.264-6.411min #1094-1120	FullMS
Cmpd 27, Dissect, 6.313 min	6.31	6.26	6.41	53295	143.072		366	15.9					+MS, Dissect, 6.264-6.411min #1094-1120	FullMS
Cmpd 27, Dissect, 6.313 min	6.31	6.26	6.41	53295	153.057		108	4.7					+MS, Dissect, 6.264-6.411min #1094-1120	FullMS
Cmpd 27, Dissect, 6.313 min	6.31	6.26	6.41	53295	167.036		229	9.9					+MS, Dissect, 6.264-6.411min #1094-1120	FullMS
Cmpd 27, Dissect, 6.313 min	6.31	6.26	6.41	53295	173.062		115	5					+MS, Dissect, 6.264-6.411min #1094-1120	FullMS
Cmpd 27, Dissect, 6.313 min	6.31	6.26	6.41	53295	175.093		123	5.3					+MS, Dissect, 6.264-6.411min #1094-1120	FullMS
Cmpd 27, Dissect, 6.313 min	6.31	6.26	6.41	53295	197.082		238	10.4					+MS, Dissect, 6.264-6.411min #1094-1120	FullMS
Cmpd 27, Dissect, 6.313 min	6.31	6.26	6.41	53295	205.085		758	32.9					+MS, Dissect, 6.264-6.411min #1094-1120	FullMS
Cmpd 27, Dissect, 6.313 min	6.31	6.26	6.41	53295	235.101		171	7.4					+MS, Dissect, 6.264-6.411min #1094-1120	FullMS
Cmpd 27, Dissect, 6.313 min	6.31	6.26	6.41	53295	265.112	1	1305	56.7		0	4	mDa	+MS, Dissect, 6.264-6.411min #1094-1120	FullMS
Cmpd 27, Dissect, 6.313 min	6.31	6.26	6.41	53295	266.111	1	169	7.4					+MS, Dissect, 6.264-6.411min #1094-1120	FullMS
Cmpd 27, Dissect, 6.313 min	6.31	6.26	6.41	53295	283.06	1	385	16.7		0	8	mDa	+MS, Dissect, 6.264-6.411min #1094-1120	FullMS
Cmpd 27, Dissect, 6.313 min	6.31	6.26	6.41	53295	301.102	1	174	7.5		0	8	mDa	+MS, Dissect, 6.264-6.411min #1094-1120	FullMS
Cmpd 27, Dissect, 6.313 min	6.31	6.26	6.41	53295	303.087	1	370	16.1		0	8	mDa	+MS, Dissect, 6.264-6.411min #1094-1120	FullMS
Cmpd 27, Dissect, 6.313 min	6.31	6.26	6.41	53295	308.215		128	5.6					+MS, Dissect, 6.264-6.411min #1094-1120	FullMS
Cmpd 27, Dissect, 6.313 min	6.31	6.26	6.41	53295	401.158	1	814	35.4		0	20	ppm	+MS, Dissect, 6.264-6.411min #1094-1120	FullMS
Cmpd 27, Dissect, 6.313 min	6.31	6.26	6.41	53295	402.163	1	191	8.3					+MS, Dissect, 6.264-6.411min #1094-1120	FullMS
Cmpd 27, Dissect, 6.313 min	6.31	6.26	6.41	53295	419.176	1	210	9.1	[M+H]	418.17	20	ppm	+MS, Dissect, 6.264-6.411min #1094-1120	FullMS
Cmpd 27, Dissect, 6.313 min	6.31	6.26	6.41	53295	433.148	1	561	24.4	[M+H]	432.141	20	ppm	+MS, Dissect, 6.264-6.411min #1094-1120	FullMS
Cmpd 27, Dissect, 6.313 min	6.31	6.26	6.41	53295	434.152	1	102	4.4					+MS, Dissect, 6.264-6.411min #1094-1120	FullMS
Cmpd 27, Dissect, 6.313 min	6.31	6.26	6.41	53295	441.153	1	868	37.7	[M+Na]	418.164	20	ppm	+MS, Dissect, 6.264-6.411min #1094-1120	FullMS
Cmpd 27, Dissect, 6.313 min	6.31	6.26	6.41	53295	442.158	1	167	7.3					+MS, Dissect, 6.264-6.411min #1094-1120	FullMS
Cmpd 27, Dissect, 6.313 min	6.31	6.26	6.41	53295	455.13	1	375	16.3	[M+Na]	432.14	20	ppm	+MS, Dissect, 6.264-6.411min #1094-1120	FullMS
Cmpd 27, Dissect, 6.313 min	6.31	6.26	6.41	53295	456.134	1	120	5.2					+MS, Dissect, 6.264-6.411min #1094-1120	FullMS
Cmpd 27, Dissect, 6.313 min	6.31	6.26	6.41	53295	463.158	1	230	10		0	20	ppm	+MS, Dissect, 6.264-6.411min #1094-1120	FullMS
Cmpd 27, Dissect, 6.313 min	6.31	6.26	6.41	53295	464.159	1	123	5.4					+MS, Dissect, 6.264-6.411min #1094-1120	FullMS
Cmpd 27, Dissect, 6.313 min	6.31	6.26	6.41	53295	479.333	1	133	5.8	[M+H]	478.326	20	ppm	+MS, Dissect, 6.264-6.411min #1094-1120	FullMS
Cmpd 27, Dissect, 6.313 min	6.31	6.26	6.41	53295	487.13		125	5.4					+MS, Dissect, 6.264-6.411min #1094-1120	FullMS
Cmpd 27, Dissect, 6.313 min	6.31	6.26	6.41	53295	496.36		182	7.9					+MS, Dissect, 6.264-6.411min #1094-1120	FullMS
Cmpd 27, Dissect, 6.313 min	6.31	6.26	6.41	53295	501.31	1	289	12.5	[M+Na]	478.321	20	ppm	+MS, Dissect, 6.264-6.411min #1094-1120	FullMS
Cmpd 27, Dissect, 6.313 min	6.31	6.26	6.41	53295	517.295		102	4.4					+MS, Dissect, 6.264-6.411min #1094-1120	FullMS
Cmpd 27, Dissect, 6.313 min	6.31	6.26	6.41	53295	563.138	1	2302	100	[M+H]	562.131	10	ppm	+MS, Dissect, 6.264-6.411min #1094-1120	FullMS
Cmpd 27, Dissect, 6.313 min	6.31	6.26	6.41	53295	564.144	1	663	28.8					+MS, Dissect, 6.264-6.411min #1094-1120	FullMS
Cmpd 27, Dissect, 6.313 min	6.31	6.26	6.41	53295	565.145	1	120	5.2					+MS, Dissect, 6.264-6.411min #1094-1120	FullMS
Cmpd 27, Dissect, 6.313 min	6.31	6.26	6.41	53295	585.126	1	296	12.9	[M+Na]	562.137	20	ppm	+MS, Dissect, 6.264-6.411min #1094-1120	FullMS
Cmpd 27, Dissect, 6.313 min	6.31	6.26	6.41	53295	725.221	1	324	14.1		0	20	ppm	+MS, Dissect, 6.264-6.411min #1094-1120	FullMS
Cmpd 27, Dissect, 6.313 min	6.31	6.26	6.41	53295	726.225	1	165	7.2					+MS, Dissect, 6.264-6.411min #1094-1120	FullMS
Cmpd 27, Dissect, 6.313 min	6.31	6.26	6.41	53295	743.232		154	6.7					+MS, Dissect, 6.264-6.411min #1094-1120	FullMS
Cmpd 27, Dissect, 6.313 min	6.31	6.26	6.41	53295	859.308	1	207	9	[2M+Na]	0	20	ppm	+MS, Dissect, 6.264-6.411min #1094-1120	FullMS
Cmpd 27, Dissect, 6.313 min	6.31	6.26	6.41	53295	887.263	1	189	8.2	[2M+Na]	0	20	ppm	+MS, Dissect, 6.264-6.411min #1094-1120	FullMS
Cmpd 28, Dissect, 6.362 min	6.36	6.3	6.51	869134	123.044		865	0.8					+MS, Dissect, 6.304-6.507min #1101-1137	FullMS
Cmpd 28, Dissect, 6.362 min	6.36	6.3	6.51	869134	137.059	1	13507	11.9		0	2	mDa	+MS, Dissect, 6.304-6.507min #1101-1137	FullMS
Cmpd 28, Dissect, 6.362 min	6.36	6.3	6.51	869134	138.064	1	973	0.9					+MS, Dissect, 6.304-6.507min #1101-1137	FullMS
Cmpd 28, Dissect, 6.362 min	6.36	6.3	6.51	869134	161.059		2595	2.3					+MS, Dissect, 6.304-6.507min #1101-1137	FullMS
Cmpd 28, Dissect, 6.362 min	6.36	6.3	6.51	869134	236.052		829	0.7					+MS, Dissect, 6.304-6.507min #1101-1137	FullMS
Cmpd 28, Dissect, 6.362 min	6.36	6.3	6.51	869134	236.552		200	0.2					+MS, Dissect, 6.304-6.507min #1101-1137	FullMS
Cmpd 28, Dissect, 6.362 min	6.36	6.3	6.51	869134	270.924		345	0.3					+MS, Dissect, 6.304-6.507min #1101-1137	FullMS
Cmpd 28, Dissect, 6.362 min	6.36	6.3	6.51	869134	271.096	1	113827	100		0	2	mDa	+MS, Dissect, 6.304-6.507min #1101-1137	FullMS
Cmpd 28, Dissect, 6.362 min	6.36	6.3	6.51	869134	271.361		233	0.2					+MS, Dissect, 6.304-6.507min #1101-1137	FullMS
Cmpd 28, Dissect, 6.362 min	6.36	6.3	6.51	869134	271.45		195	0.2					+MS, Dissect, 6.304-6.507min #1101-1137	FullMS
Cmpd 28, Dissect, 6.362 min	6.36	6.3	6.51	869134	271.538		355	0.3					+MS, Dissect, 6.304-6.507min #1101-1137	FullMS
Cmpd 28, Dissect, 6.362 min	6.36	6.3	6.51	869134	271.619		173	0.2					+MS, Dissect, 6.304-6.507min #1101-1137	FullMS
Cmpd 28, Dissect, 6.362 min	6.36	6.3	6.51	869134	271.682		176	0.2					+MS, Dissect, 6.304-6.507min #1101-1137	FullMS
Cmpd 28, Dissect, 6.362 min	6.36	6.3	6.51	869134	271.755		124	0.1					+MS, Dissect, 6.304-6.507min #1101-1137	FullMS
Cmpd 28, Dissect, 6.362 min	6.36	6.3	6.51	869134	271.844		127	0.1					+MS, Dissect, 6.304-6.507min #1101-1137	FullMS
Cmpd 28, Dissect, 6.362 min	6.36	6.3	6.51	869134	271.954		159	0.1					+MS, Dissect, 6.304-6.507min #1101-1137	FullMS
Cmpd 28, Dissect, 6.362 min	6.36	6.3	6.51	869134	272.099	1	19366	17					+MS, Dissect, 6.304-6.507min #1101-1137	FullMS
Cmpd 28, Dissect, 6.362 min	6.36	6.3	6.51	869134	273.105	1	3117	2.7					+MS, Dissect, 6.304-6.507min #1101-1137	FullMS
Cmpd 28, Dissect, 6.362 min	6.36	6.3	6.51	869134	287.091		3437	3					+MS, Dissect, 6.304-6.507min #1101-1137	FullMS
Cmpd 28, Dissect, 6.362 min	6.36	6.3	6.51	869134	288.093		621	0.5					+MS, Dissect, 6.304-6.507min #1101-1137	FullMS
Cmpd 28, Dissect, 6.362 min	6.36	6.3	6.51	869134	291.122		2762	2.4					+MS, Dissect, 6.304-6.507min #1101-1137	FullMS
Cmpd 28, Dissect, 6.362 min	6.36	6.3	6.51	869134	292.123		348	0.3					+MS, Dissect, 6.304-6.507min #1101-1137	FullMS
Cmpd 28, Dissect, 6.362 min	6.36	6.3	6.51	869134	308.217		1236	1.1					+MS, Dissect, 6.304-6.507min #1101-1137	FullMS
Cmpd 28, Dissect, 6.362 min	6.36	6.3	6.51	869134	309.075		285	0.3					+MS, Dissect, 6.304-6.507min #1101-1137	FullMS
Cmpd 28, Dissect, 6.362 min	6.36	6.3	6.51	869134	309.207		362	0.3					+MS, Dissect, 6.304-6.507min #1101-1137	FullMS
Cmpd 28, Dissect, 6.362 min	6.36	6.3	6.51	869134	319.114		263	0.2					+MS, Dissect, 6.304-6.507min #1101-1137	FullMS
Cmpd 28, Dissect, 6.362 min	6.36	6.3	6.51	869134	433.148	1	17770	15.6	[M+H]	432.141	5	ppm	+MS, Dissect, 6.304-6.507min #1101-1137	FullMS			C22H25O9	-0.9	5.7	10.5	medicarpin 3-O-beta-d-glucoside	10.1002/jms.4308
Cmpd 28, Dissect, 6.362 min	6.36	6.3	6.51	869134	433.915		159	0.1					+MS, Dissect, 6.304-6.507min #1101-1137	FullMS
Cmpd 28, Dissect, 6.362 min	6.36	6.3	6.51	869134	434.152	1	4506	4					+MS, Dissect, 6.304-6.507min #1101-1137	FullMS
Cmpd 28, Dissect, 6.362 min	6.36	6.3	6.51	869134	435.156	1	858	0.8					+MS, Dissect, 6.304-6.507min #1101-1137	FullMS
Cmpd 28, Dissect, 6.362 min	6.36	6.3	6.51	869134	450.175	1	21042	18.5	[M+NH4]	432.141	5	ppm	+MS, Dissect, 6.304-6.507min #1101-1137	FullMS
Cmpd 28, Dissect, 6.362 min	6.36	6.3	6.51	869134	450.638		127	0.1					+MS, Dissect, 6.304-6.507min #1101-1137	FullMS
Cmpd 28, Dissect, 6.362 min	6.36	6.3	6.51	869134	451.178	1	5388	4.7					+MS, Dissect, 6.304-6.507min #1101-1137	FullMS
Cmpd 28, Dissect, 6.362 min	6.36	6.3	6.51	869134	452.163	1	1316	1.2					+MS, Dissect, 6.304-6.507min #1101-1137	FullMS
Cmpd 28, Dissect, 6.362 min	6.36	6.3	6.51	869134	452.629		351	0.3					+MS, Dissect, 6.304-6.507min #1101-1137	FullMS
Cmpd 28, Dissect, 6.362 min	6.36	6.3	6.51	869134	455.13	1	6540	5.7	[M+Na]	432.141	10	ppm	+MS, Dissect, 6.304-6.507min #1101-1137	FullMS
Cmpd 28, Dissect, 6.362 min	6.36	6.3	6.51	869134	456.133	1	1332	1.2					+MS, Dissect, 6.304-6.507min #1101-1137	FullMS
Cmpd 28, Dissect, 6.362 min	6.36	6.3	6.51	869134	463.152		295	0.3					+MS, Dissect, 6.304-6.507min #1101-1137	FullMS
Cmpd 28, Dissect, 6.362 min	6.36	6.3	6.51	869134	471.109		538	0.5					+MS, Dissect, 6.304-6.507min #1101-1137	FullMS
Cmpd 28, Dissect, 6.362 min	6.36	6.3	6.51	869134	563.141		626	0.5					+MS, Dissect, 6.304-6.507min #1101-1137	FullMS
Cmpd 28, Dissect, 6.362 min	6.36	6.3	6.51	869134	564.141		298	0.3					+MS, Dissect, 6.304-6.507min #1101-1137	FullMS
Cmpd 28, Dissect, 6.362 min	6.36	6.3	6.51	869134	882.315	1	8222	7.2	[2M+NH4]	0	10	ppm	+MS, Dissect, 6.304-6.507min #1101-1137	FullMS
Cmpd 28, Dissect, 6.362 min	6.36	6.3	6.51	869134	883.319	1	3780	3.3					+MS, Dissect, 6.304-6.507min #1101-1137	FullMS
Cmpd 28, Dissect, 6.362 min	6.36	6.3	6.51	869134	884.316	1	1415	1.2					+MS, Dissect, 6.304-6.507min #1101-1137	FullMS
Cmpd 28, Dissect, 6.362 min	6.36	6.3	6.51	869134	884.757		273	0.2					+MS, Dissect, 6.304-6.507min #1101-1137	FullMS
Cmpd 28, Dissect, 6.362 min	6.36	6.3	6.51	869134	887.267		3452	3					+MS, Dissect, 6.304-6.507min #1101-1137	FullMS
Cmpd 28, Dissect, 6.362 min	6.36	6.3	6.51	869134	888.274		1886	1.7					+MS, Dissect, 6.304-6.507min #1101-1137	FullMS
Cmpd 28, Dissect, 6.362 min	6.36	6.3	6.51	869134	889.272		571	0.5					+MS, Dissect, 6.304-6.507min #1101-1137	FullMS
Cmpd 28, Dissect, 6.362 min	6.36	6.3	6.51	869134	79.056		154	8.9					+MS2(271.0964), 40.0eV, Dissect, 6.321-6.394min #1104-1117	MS2
Cmpd 28, Dissect, 6.362 min	6.36	6.3	6.51	869134	94.0437		137	7.9					+MS2(271.0964), 40.0eV, Dissect, 6.321-6.394min #1104-1117	MS2
Cmpd 28, Dissect, 6.362 min	6.36	6.3	6.51	869134	109.066	1	673	38.8					+MS2(271.0964), 40.0eV, Dissect, 6.321-6.394min #1104-1117	MS2
Cmpd 28, Dissect, 6.362 min	6.36	6.3	6.51	869134	123.043		236	13.6					+MS2(271.0964), 40.0eV, Dissect, 6.321-6.394min #1104-1117	MS2
Cmpd 28, Dissect, 6.362 min	6.36	6.3	6.51	869134	137.059	1	1734	100					+MS2(271.0964), 40.0eV, Dissect, 6.321-6.394min #1104-1117	MS2
Cmpd 28, Dissect, 6.362 min	6.36	6.3	6.51	869134	138.062	1	212	12.2					+MS2(271.0964), 40.0eV, Dissect, 6.321-6.394min #1104-1117	MS2
Cmpd 28, Dissect, 6.362 min	6.36	6.3	6.51	869134	147.039	1	123	7.1					+MS2(271.0964), 40.0eV, Dissect, 6.321-6.394min #1104-1117	MS2
Cmpd 28, Dissect, 6.362 min	6.36	6.3	6.51	869134	161.062		125	7.2					+MS2(271.0964), 40.0eV, Dissect, 6.321-6.394min #1104-1117	MS2
Cmpd 29, Dissect, 6.442 min	6.44	6.35	6.53	395365	155.109		396	0.6					+MS, Dissect, 6.349-6.530min #1109-1141	FullMS
Cmpd 29, Dissect, 6.442 min	6.44	6.35	6.53	395365	189.054		593	0.9					+MS, Dissect, 6.349-6.530min #1109-1141	FullMS
Cmpd 29, Dissect, 6.442 min	6.44	6.35	6.53	395365	207.069		733	1.1					+MS, Dissect, 6.349-6.530min #1109-1141	FullMS
Cmpd 29, Dissect, 6.442 min	6.44	6.35	6.53	395365	253.091		1486	2.3					+MS, Dissect, 6.349-6.530min #1109-1141	FullMS
Cmpd 29, Dissect, 6.442 min	6.44	6.35	6.53	395365	267.103		951	1.5					+MS, Dissect, 6.349-6.530min #1109-1141	FullMS
Cmpd 29, Dissect, 6.442 min	6.44	6.35	6.53	395365	269.085	1	3625	5.7		0	4	mDa	+MS, Dissect, 6.349-6.530min #1109-1141	FullMS
Cmpd 29, Dissect, 6.442 min	6.44	6.35	6.53	395365	270.084	1	423	0.7					+MS, Dissect, 6.349-6.530min #1109-1141	FullMS
Cmpd 29, Dissect, 6.442 min	6.44	6.35	6.53	395365	271.095	1	460	0.7					+MS, Dissect, 6.349-6.530min #1109-1141	FullMS
Cmpd 29, Dissect, 6.442 min	6.44	6.35	6.53	395365	295.097		3031	4.7					+MS, Dissect, 6.349-6.530min #1109-1141	FullMS
Cmpd 29, Dissect, 6.442 min	6.44	6.35	6.53	395365	296.097		480	0.8					+MS, Dissect, 6.349-6.530min #1109-1141	FullMS
Cmpd 29, Dissect, 6.442 min	6.44	6.35	6.53	395365	299.058		325	0.5					+MS, Dissect, 6.349-6.530min #1109-1141	FullMS
Cmpd 29, Dissect, 6.442 min	6.44	6.35	6.53	395365	299.089		235	0.4					+MS, Dissect, 6.349-6.530min #1109-1141	FullMS
Cmpd 29, Dissect, 6.442 min	6.44	6.35	6.53	395365	312.688		118	0.2					+MS, Dissect, 6.349-6.530min #1109-1141	FullMS
Cmpd 29, Dissect, 6.442 min	6.44	6.35	6.53	395365	313.107	1	63964	100	[M+H]	312.1	2	mDa	+MS, Dissect, 6.349-6.530min #1109-1141	FullMS			C18H17O5	0.2	2.7	10.5	clitorienolactone B	10.1002/jms.4308; 10.1016/j.fitote.2018.08.013
Cmpd 29, Dissect, 6.442 min	6.44	6.35	6.53	395365	313.338		102	0.2					+MS, Dissect, 6.349-6.530min #1109-1141	FullMS
Cmpd 29, Dissect, 6.442 min	6.44	6.35	6.53	395365	313.485		173	0.3					+MS, Dissect, 6.349-6.530min #1109-1141	FullMS
Cmpd 29, Dissect, 6.442 min	6.44	6.35	6.53	395365	313.553		138	0.2					+MS, Dissect, 6.349-6.530min #1109-1141	FullMS
Cmpd 29, Dissect, 6.442 min	6.44	6.35	6.53	395365	313.637		103	0.2					+MS, Dissect, 6.349-6.530min #1109-1141	FullMS
Cmpd 29, Dissect, 6.442 min	6.44	6.35	6.53	395365	313.727		232	0.4					+MS, Dissect, 6.349-6.530min #1109-1141	FullMS
Cmpd 29, Dissect, 6.442 min	6.44	6.35	6.53	395365	313.915		135	0.2					+MS, Dissect, 6.349-6.530min #1109-1141	FullMS
Cmpd 29, Dissect, 6.442 min	6.44	6.35	6.53	395365	314.11	1	12984	20.3					+MS, Dissect, 6.349-6.530min #1109-1141	FullMS
Cmpd 29, Dissect, 6.442 min	6.44	6.35	6.53	395365	314.942		112	0.2					+MS, Dissect, 6.349-6.530min #1109-1141	FullMS
Cmpd 29, Dissect, 6.442 min	6.44	6.35	6.53	395365	315.106	1	1941	3					+MS, Dissect, 6.349-6.530min #1109-1141	FullMS
Cmpd 29, Dissect, 6.442 min	6.44	6.35	6.53	395365	321.131		464	0.7					+MS, Dissect, 6.349-6.530min #1109-1141	FullMS
Cmpd 29, Dissect, 6.442 min	6.44	6.35	6.53	395365	330.136		1153	1.8					+MS, Dissect, 6.349-6.530min #1109-1141	FullMS
Cmpd 29, Dissect, 6.442 min	6.44	6.35	6.53	395365	331.103		443	0.7					+MS, Dissect, 6.349-6.530min #1109-1141	FullMS
Cmpd 29, Dissect, 6.442 min	6.44	6.35	6.53	395365	335.088	1	6348	9.9	[M+Na]	312.099	4	mDa	+MS, Dissect, 6.349-6.530min #1109-1141	FullMS
Cmpd 29, Dissect, 6.442 min	6.44	6.35	6.53	395365	336.09	1	1355	2.1					+MS, Dissect, 6.349-6.530min #1109-1141	FullMS
Cmpd 29, Dissect, 6.442 min	6.44	6.35	6.53	395365	351.061		1257	2					+MS, Dissect, 6.349-6.530min #1109-1141	FullMS
Cmpd 29, Dissect, 6.442 min	6.44	6.35	6.53	395365	351.209		235	0.4					+MS, Dissect, 6.349-6.530min #1109-1141	FullMS
Cmpd 29, Dissect, 6.442 min	6.44	6.35	6.53	395365	353.069		399	0.6					+MS, Dissect, 6.349-6.530min #1109-1141	FullMS
Cmpd 29, Dissect, 6.442 min	6.44	6.35	6.53	395365	425.245		472	0.7					+MS, Dissect, 6.349-6.530min #1109-1141	FullMS
Cmpd 29, Dissect, 6.442 min	6.44	6.35	6.53	395365	533.129		552	0.9					+MS, Dissect, 6.349-6.530min #1109-1141	FullMS
Cmpd 29, Dissect, 6.442 min	6.44	6.35	6.53	395365	534.145		251	0.4					+MS, Dissect, 6.349-6.530min #1109-1141	FullMS
Cmpd 29, Dissect, 6.442 min	6.44	6.35	6.53	395365	549.163		1835	2.9					+MS, Dissect, 6.349-6.530min #1109-1141	FullMS
Cmpd 29, Dissect, 6.442 min	6.44	6.35	6.53	395365	550.155		1718	2.7					+MS, Dissect, 6.349-6.530min #1109-1141	FullMS
Cmpd 29, Dissect, 6.442 min	6.44	6.35	6.53	395365	571.144		632	1					+MS, Dissect, 6.349-6.530min #1109-1141	FullMS
Cmpd 29, Dissect, 6.442 min	6.44	6.35	6.53	395365	625.211	1	4602	7.2	[2M+H]	624.204	10	ppm	+MS, Dissect, 6.349-6.530min #1109-1141	FullMS
Cmpd 29, Dissect, 6.442 min	6.44	6.35	6.53	395365	626.206	1	1788	2.8					+MS, Dissect, 6.349-6.530min #1109-1141	FullMS
Cmpd 29, Dissect, 6.442 min	6.44	6.35	6.53	395365	627.218	1	350	0.5					+MS, Dissect, 6.349-6.530min #1109-1141	FullMS
Cmpd 29, Dissect, 6.442 min	6.44	6.35	6.53	395365	647.189	1	5872	9.2	[2M+Na]	624.2	10	ppm	+MS, Dissect, 6.349-6.530min #1109-1141	FullMS
Cmpd 29, Dissect, 6.442 min	6.44	6.35	6.53	395365	648.194	1	2605	4.1					+MS, Dissect, 6.349-6.530min #1109-1141	FullMS
Cmpd 29, Dissect, 6.442 min	6.44	6.35	6.53	395365	649.19	1	525	0.8					+MS, Dissect, 6.349-6.530min #1109-1141	FullMS
Cmpd 29, Dissect, 6.442 min	6.44	6.35	6.53	395365	667.237		249	0.4					+MS, Dissect, 6.349-6.530min #1109-1141	FullMS
Cmpd 29, Dissect, 6.442 min	6.44	6.35	6.53	395365	745.251		300	0.5					+MS, Dissect, 6.349-6.530min #1109-1141	FullMS
Cmpd 29, Dissect, 6.442 min	6.44	6.35	6.53	395365	767.227		865	1.4					+MS, Dissect, 6.349-6.530min #1109-1141	FullMS
Cmpd 29, Dissect, 6.442 min	6.44	6.35	6.53	395365	768.24		118	0.2					+MS, Dissect, 6.349-6.530min #1109-1141	FullMS
Cmpd 29, Dissect, 6.442 min	6.44	6.35	6.53	395365	979.335		470	0.7					+MS, Dissect, 6.349-6.530min #1109-1141	FullMS
Cmpd 29, Dissect, 6.442 min	6.44	6.35	6.53	395365	77.038		150	4.7					+MS2(313.1069), 40.0eV, Dissect, 6.417-6.439min #1121-1125	MS2
Cmpd 29, Dissect, 6.442 min	6.44	6.35	6.53	395365	91.0542		140	4.4					+MS2(313.1069), 40.0eV, Dissect, 6.417-6.439min #1121-1125	MS2
Cmpd 29, Dissect, 6.442 min	6.44	6.35	6.53	395365	95.0452		144	4.5					+MS2(313.1069), 40.0eV, Dissect, 6.417-6.439min #1121-1125	MS2
Cmpd 29, Dissect, 6.442 min	6.44	6.35	6.53	395365	105.064	1	138	4.3					+MS2(313.1069), 40.0eV, Dissect, 6.417-6.439min #1121-1125	MS2
Cmpd 29, Dissect, 6.442 min	6.44	6.35	6.53	395365	107.049	1	3196	100					+MS2(313.1069), 40.0eV, Dissect, 6.417-6.439min #1121-1125	MS2
Cmpd 29, Dissect, 6.442 min	6.44	6.35	6.53	395365	108.048	1	252	7.9					+MS2(313.1069), 40.0eV, Dissect, 6.417-6.439min #1121-1125	MS2
Cmpd 29, Dissect, 6.442 min	6.44	6.35	6.53	395365	115.053	1	202	6.3					+MS2(313.1069), 40.0eV, Dissect, 6.417-6.439min #1121-1125	MS2
Cmpd 29, Dissect, 6.442 min	6.44	6.35	6.53	395365	117.071	1	167	5.2					+MS2(313.1069), 40.0eV, Dissect, 6.417-6.439min #1121-1125	MS2
Cmpd 29, Dissect, 6.442 min	6.44	6.35	6.53	395365	119.049	1	544	17					+MS2(313.1069), 40.0eV, Dissect, 6.417-6.439min #1121-1125	MS2
Cmpd 29, Dissect, 6.442 min	6.44	6.35	6.53	395365	121.036		106	3.3					+MS2(313.1069), 40.0eV, Dissect, 6.417-6.439min #1121-1125	MS2
Cmpd 29, Dissect, 6.442 min	6.44	6.35	6.53	395365	123.044		394	12.3					+MS2(313.1069), 40.0eV, Dissect, 6.417-6.439min #1121-1125	MS2
Cmpd 29, Dissect, 6.442 min	6.44	6.35	6.53	395365	131.049	1	168	5.3					+MS2(313.1069), 40.0eV, Dissect, 6.417-6.439min #1121-1125	MS2
Cmpd 29, Dissect, 6.442 min	6.44	6.35	6.53	395365	133.061		212	6.6					+MS2(313.1069), 40.0eV, Dissect, 6.417-6.439min #1121-1125	MS2
Cmpd 29, Dissect, 6.442 min	6.44	6.35	6.53	395365	137.068	1	118	3.7					+MS2(313.1069), 40.0eV, Dissect, 6.417-6.439min #1121-1125	MS2
Cmpd 29, Dissect, 6.442 min	6.44	6.35	6.53	395365	144.058		282	8.8					+MS2(313.1069), 40.0eV, Dissect, 6.417-6.439min #1121-1125	MS2
Cmpd 29, Dissect, 6.442 min	6.44	6.35	6.53	395365	145.063	1	559	17.5					+MS2(313.1069), 40.0eV, Dissect, 6.417-6.439min #1121-1125	MS2
Cmpd 29, Dissect, 6.442 min	6.44	6.35	6.53	395365	147.044	1	518	16.2					+MS2(313.1069), 40.0eV, Dissect, 6.417-6.439min #1121-1125	MS2
Cmpd 29, Dissect, 6.442 min	6.44	6.35	6.53	395365	151.04	1	811	25.4					+MS2(313.1069), 40.0eV, Dissect, 6.417-6.439min #1121-1125	MS2
Cmpd 29, Dissect, 6.442 min	6.44	6.35	6.53	395365	152.053	1	149	4.7					+MS2(313.1069), 40.0eV, Dissect, 6.417-6.439min #1121-1125	MS2
Cmpd 29, Dissect, 6.442 min	6.44	6.35	6.53	395365	155.06		184	5.8					+MS2(313.1069), 40.0eV, Dissect, 6.417-6.439min #1121-1125	MS2
Cmpd 29, Dissect, 6.442 min	6.44	6.35	6.53	395365	157.066	1	128	4					+MS2(313.1069), 40.0eV, Dissect, 6.417-6.439min #1121-1125	MS2
Cmpd 29, Dissect, 6.442 min	6.44	6.35	6.53	395365	160.054		186	5.8					+MS2(313.1069), 40.0eV, Dissect, 6.417-6.439min #1121-1125	MS2
Cmpd 29, Dissect, 6.442 min	6.44	6.35	6.53	395365	161.061	1	204	6.4					+MS2(313.1069), 40.0eV, Dissect, 6.417-6.439min #1121-1125	MS2
Cmpd 29, Dissect, 6.442 min	6.44	6.35	6.53	395365	165.065		137	4.3					+MS2(313.1069), 40.0eV, Dissect, 6.417-6.439min #1121-1125	MS2
Cmpd 29, Dissect, 6.442 min	6.44	6.35	6.53	395365	171.044	1	171	5.3					+MS2(313.1069), 40.0eV, Dissect, 6.417-6.439min #1121-1125	MS2
Cmpd 29, Dissect, 6.442 min	6.44	6.35	6.53	395365	175.076	1	183	5.7					+MS2(313.1069), 40.0eV, Dissect, 6.417-6.439min #1121-1125	MS2
Cmpd 29, Dissect, 6.442 min	6.44	6.35	6.53	395365	177.064	1	149	4.7					+MS2(313.1069), 40.0eV, Dissect, 6.417-6.439min #1121-1125	MS2
Cmpd 29, Dissect, 6.442 min	6.44	6.35	6.53	395365	178.08	1	132	4.1					+MS2(313.1069), 40.0eV, Dissect, 6.417-6.439min #1121-1125	MS2
Cmpd 29, Dissect, 6.442 min	6.44	6.35	6.53	395365	179.08		272	8.5					+MS2(313.1069), 40.0eV, Dissect, 6.417-6.439min #1121-1125	MS2
Cmpd 29, Dissect, 6.442 min	6.44	6.35	6.53	395365	182.073		162	5.1					+MS2(313.1069), 40.0eV, Dissect, 6.417-6.439min #1121-1125	MS2
Cmpd 29, Dissect, 6.442 min	6.44	6.35	6.53	395365	186.032	1	124	3.9					+MS2(313.1069), 40.0eV, Dissect, 6.417-6.439min #1121-1125	MS2
Cmpd 29, Dissect, 6.442 min	6.44	6.35	6.53	395365	187.034	1	122	3.8					+MS2(313.1069), 40.0eV, Dissect, 6.417-6.439min #1121-1125	MS2
Cmpd 29, Dissect, 6.442 min	6.44	6.35	6.53	395365	189.069	1	139	4.3					+MS2(313.1069), 40.0eV, Dissect, 6.417-6.439min #1121-1125	MS2
Cmpd 29, Dissect, 6.442 min	6.44	6.35	6.53	395365	196.081	1	160	5					+MS2(313.1069), 40.0eV, Dissect, 6.417-6.439min #1121-1125	MS2
Cmpd 29, Dissect, 6.442 min	6.44	6.35	6.53	395365	205.067	1	114	3.6					+MS2(313.1069), 40.0eV, Dissect, 6.417-6.439min #1121-1125	MS2
Cmpd 29, Dissect, 6.442 min	6.44	6.35	6.53	395365	206.066	1	151	4.7					+MS2(313.1069), 40.0eV, Dissect, 6.417-6.439min #1121-1125	MS2
Cmpd 29, Dissect, 6.442 min	6.44	6.35	6.53	395365	207.078	1	554	17.3					+MS2(313.1069), 40.0eV, Dissect, 6.417-6.439min #1121-1125	MS2
Cmpd 29, Dissect, 6.442 min	6.44	6.35	6.53	395365	210.068	1	716	22.4					+MS2(313.1069), 40.0eV, Dissect, 6.417-6.439min #1121-1125	MS2
Cmpd 29, Dissect, 6.442 min	6.44	6.35	6.53	395365	211.074	1	211	6.6					+MS2(313.1069), 40.0eV, Dissect, 6.417-6.439min #1121-1125	MS2
Cmpd 29, Dissect, 6.442 min	6.44	6.35	6.53	395365	218.072		229	7.2					+MS2(313.1069), 40.0eV, Dissect, 6.417-6.439min #1121-1125	MS2
Cmpd 29, Dissect, 6.442 min	6.44	6.35	6.53	395365	219.076	1	233	7.3					+MS2(313.1069), 40.0eV, Dissect, 6.417-6.439min #1121-1125	MS2
Cmpd 29, Dissect, 6.442 min	6.44	6.35	6.53	395365	223.075	1	870	27.2					+MS2(313.1069), 40.0eV, Dissect, 6.417-6.439min #1121-1125	MS2
Cmpd 29, Dissect, 6.442 min	6.44	6.35	6.53	395365	224.082	1	496	15.5					+MS2(313.1069), 40.0eV, Dissect, 6.417-6.439min #1121-1125	MS2
Cmpd 29, Dissect, 6.442 min	6.44	6.35	6.53	395365	225.081	1	132	4.1					+MS2(313.1069), 40.0eV, Dissect, 6.417-6.439min #1121-1125	MS2
Cmpd 29, Dissect, 6.442 min	6.44	6.35	6.53	395365	234.067	1	295	9.2					+MS2(313.1069), 40.0eV, Dissect, 6.417-6.439min #1121-1125	MS2
Cmpd 29, Dissect, 6.442 min	6.44	6.35	6.53	395365	235.075	1	543	17					+MS2(313.1069), 40.0eV, Dissect, 6.417-6.439min #1121-1125	MS2
Cmpd 29, Dissect, 6.442 min	6.44	6.35	6.53	395365	236.082	1	728	22.8					+MS2(313.1069), 40.0eV, Dissect, 6.417-6.439min #1121-1125	MS2
Cmpd 29, Dissect, 6.442 min	6.44	6.35	6.53	395365	237.085	1	190	5.9					+MS2(313.1069), 40.0eV, Dissect, 6.417-6.439min #1121-1125	MS2
Cmpd 29, Dissect, 6.442 min	6.44	6.35	6.53	395365	238.068	1	278	8.7					+MS2(313.1069), 40.0eV, Dissect, 6.417-6.439min #1121-1125	MS2
Cmpd 29, Dissect, 6.442 min	6.44	6.35	6.53	395365	239.064	1	262	8.2					+MS2(313.1069), 40.0eV, Dissect, 6.417-6.439min #1121-1125	MS2
Cmpd 29, Dissect, 6.442 min	6.44	6.35	6.53	395365	250.1		110	3.4					+MS2(313.1069), 40.0eV, Dissect, 6.417-6.439min #1121-1125	MS2
Cmpd 29, Dissect, 6.442 min	6.44	6.35	6.53	395365	251.072	1	364	11.4					+MS2(313.1069), 40.0eV, Dissect, 6.417-6.439min #1121-1125	MS2
Cmpd 29, Dissect, 6.442 min	6.44	6.35	6.53	395365	252.077	1	593	18.6					+MS2(313.1069), 40.0eV, Dissect, 6.417-6.439min #1121-1125	MS2
Cmpd 29, Dissect, 6.442 min	6.44	6.35	6.53	395365	253.088	1	892	27.9					+MS2(313.1069), 40.0eV, Dissect, 6.417-6.439min #1121-1125	MS2
Cmpd 29, Dissect, 6.442 min	6.44	6.35	6.53	395365	254.091	1	340	10.6					+MS2(313.1069), 40.0eV, Dissect, 6.417-6.439min #1121-1125	MS2
Cmpd 29, Dissect, 6.442 min	6.44	6.35	6.53	395365	263.063		232	7.3					+MS2(313.1069), 40.0eV, Dissect, 6.417-6.439min #1121-1125	MS2
Cmpd 29, Dissect, 6.442 min	6.44	6.35	6.53	395365	279.064	1	176	5.5					+MS2(313.1069), 40.0eV, Dissect, 6.417-6.439min #1121-1125	MS2
Cmpd 29, Dissect, 6.442 min	6.44	6.35	6.53	395365	280.076	1	104	3.3					+MS2(313.1069), 40.0eV, Dissect, 6.417-6.439min #1121-1125	MS2
Cmpd 30, Dissect, 6.481 min	6.48	6.37	6.59	166534	161.061		1664	9.3					+MS, Dissect, 6.372-6.592min #1113-1152	FullMS
Cmpd 30, Dissect, 6.481 min	6.48	6.37	6.59	166534	163.106		373	2.1					+MS, Dissect, 6.372-6.592min #1113-1152	FullMS
Cmpd 30, Dissect, 6.481 min	6.48	6.37	6.59	166534	189.056		190	1.1					+MS, Dissect, 6.372-6.592min #1113-1152	FullMS
Cmpd 30, Dissect, 6.481 min	6.48	6.37	6.59	166534	209.115	2	1332	7.4		0	4	mDa	+MS, Dissect, 6.372-6.592min #1113-1152	FullMS
Cmpd 30, Dissect, 6.481 min	6.48	6.37	6.59	166534	227.129	1	1541	8.6	[M+H]	226.122	4	mDa	+MS, Dissect, 6.372-6.592min #1113-1152	FullMS
Cmpd 30, Dissect, 6.481 min	6.48	6.37	6.59	166534	228.132	1	183	1					+MS, Dissect, 6.372-6.592min #1113-1152	FullMS
Cmpd 30, Dissect, 6.481 min	6.48	6.37	6.59	166534	249.109	1	4631	25.8	[M+Na]	226.12	4	mDa	+MS, Dissect, 6.372-6.592min #1113-1152	FullMS
Cmpd 30, Dissect, 6.481 min	6.48	6.37	6.59	166534	250.114	1	690	3.8					+MS, Dissect, 6.372-6.592min #1113-1152	FullMS
Cmpd 30, Dissect, 6.481 min	6.48	6.37	6.59	166534	275.16		453	2.5					+MS, Dissect, 6.372-6.592min #1113-1152	FullMS
Cmpd 30, Dissect, 6.481 min	6.48	6.37	6.59	166534	283.078		623	3.5					+MS, Dissect, 6.372-6.592min #1113-1152	FullMS
Cmpd 30, Dissect, 6.481 min	6.48	6.37	6.59	166534	285.077		501	2.8					+MS, Dissect, 6.372-6.592min #1113-1152	FullMS
Cmpd 30, Dissect, 6.481 min	6.48	6.37	6.59	166534	288.928		100	0.6					+MS, Dissect, 6.372-6.592min #1113-1152	FullMS
Cmpd 30, Dissect, 6.481 min	6.48	6.37	6.59	166534	289.106	1	17946	100	[M+H]	288.099	2	mDa	+MS, Dissect, 6.372-6.592min #1113-1152	FullMS			C16H17O5	-1.3	14.2	8.5	11b-hydroxy-11b,1-dihydromedicarpin	10.1016/S0031-9422(00)97037-7
Cmpd 30, Dissect, 6.481 min	6.48	6.37	6.59	166534	290.109	1	3012	16.8					+MS, Dissect, 6.372-6.592min #1113-1152	FullMS
Cmpd 30, Dissect, 6.481 min	6.48	6.37	6.59	166534	301.105		387	2.2					+MS, Dissect, 6.372-6.592min #1113-1152	FullMS
Cmpd 30, Dissect, 6.481 min	6.48	6.37	6.59	166534	311.091	1	1407	7.8	[M+Na]	288.102	4	mDa	+MS, Dissect, 6.372-6.592min #1113-1152	FullMS
Cmpd 30, Dissect, 6.481 min	6.48	6.37	6.59	166534	314.108		713	4					+MS, Dissect, 6.372-6.592min #1113-1152	FullMS
Cmpd 30, Dissect, 6.481 min	6.48	6.37	6.59	166534	317.103		866	4.8					+MS, Dissect, 6.372-6.592min #1113-1152	FullMS
Cmpd 30, Dissect, 6.481 min	6.48	6.37	6.59	166534	327.087		206	1.2					+MS, Dissect, 6.372-6.592min #1113-1152	FullMS
Cmpd 30, Dissect, 6.481 min	6.48	6.37	6.59	166534	335.088	1	2517	14		0	4	mDa	+MS, Dissect, 6.372-6.592min #1113-1152	FullMS
Cmpd 30, Dissect, 6.481 min	6.48	6.37	6.59	166534	336.09	1	309	1.7					+MS, Dissect, 6.372-6.592min #1113-1152	FullMS
Cmpd 30, Dissect, 6.481 min	6.48	6.37	6.59	166534	339.097		218	1.2					+MS, Dissect, 6.372-6.592min #1113-1152	FullMS
Cmpd 30, Dissect, 6.481 min	6.48	6.37	6.59	166534	349.196		249	1.4					+MS, Dissect, 6.372-6.592min #1113-1152	FullMS
Cmpd 30, Dissect, 6.481 min	6.48	6.37	6.59	166534	357.126		333	1.9					+MS, Dissect, 6.372-6.592min #1113-1152	FullMS
Cmpd 30, Dissect, 6.481 min	6.48	6.37	6.59	166534	367.208		207	1.2					+MS, Dissect, 6.372-6.592min #1113-1152	FullMS
Cmpd 30, Dissect, 6.481 min	6.48	6.37	6.59	166534	425.249		206	1.1					+MS, Dissect, 6.372-6.592min #1113-1152	FullMS
Cmpd 30, Dissect, 6.481 min	6.48	6.37	6.59	166534	441.152		235	1.3					+MS, Dissect, 6.372-6.592min #1113-1152	FullMS
Cmpd 30, Dissect, 6.481 min	6.48	6.37	6.59	166534	459.125		567	3.2					+MS, Dissect, 6.372-6.592min #1113-1152	FullMS
Cmpd 30, Dissect, 6.481 min	6.48	6.37	6.59	166534	485.136		299	1.7					+MS, Dissect, 6.372-6.592min #1113-1152	FullMS
Cmpd 30, Dissect, 6.481 min	6.48	6.37	6.59	166534	533.128	1	994	5.5		0	20	ppm	+MS, Dissect, 6.372-6.592min #1113-1152	FullMS
Cmpd 30, Dissect, 6.481 min	6.48	6.37	6.59	166534	534.141	1	270	1.5					+MS, Dissect, 6.372-6.592min #1113-1152	FullMS
Cmpd 30, Dissect, 6.481 min	6.48	6.37	6.59	166534	549.162	1	2320	12.9	[M+H]	548.154	10	ppm	+MS, Dissect, 6.372-6.592min #1113-1152	FullMS
Cmpd 30, Dissect, 6.481 min	6.48	6.37	6.59	166534	550.155	1	1691	9.4					+MS, Dissect, 6.372-6.592min #1113-1152	FullMS
Cmpd 30, Dissect, 6.481 min	6.48	6.37	6.59	166534	551.164	1	573	3.2					+MS, Dissect, 6.372-6.592min #1113-1152	FullMS
Cmpd 30, Dissect, 6.481 min	6.48	6.37	6.59	166534	555.112		694	3.9					+MS, Dissect, 6.372-6.592min #1113-1152	FullMS
Cmpd 30, Dissect, 6.481 min	6.48	6.37	6.59	166534	561.219		270	1.5					+MS, Dissect, 6.372-6.592min #1113-1152	FullMS
Cmpd 30, Dissect, 6.481 min	6.48	6.37	6.59	166534	571.141	1	1091	6.1	[M+Na]	548.152	10	ppm	+MS, Dissect, 6.372-6.592min #1113-1152	FullMS
Cmpd 30, Dissect, 6.481 min	6.48	6.37	6.59	166534	572.148	1	342	1.9					+MS, Dissect, 6.372-6.592min #1113-1152	FullMS
Cmpd 30, Dissect, 6.481 min	6.48	6.37	6.59	166534	593.13		196	1.1					+MS, Dissect, 6.372-6.592min #1113-1152	FullMS
Cmpd 30, Dissect, 6.481 min	6.48	6.37	6.59	166534	601.203		690	3.8					+MS, Dissect, 6.372-6.592min #1113-1152	FullMS
Cmpd 30, Dissect, 6.481 min	6.48	6.37	6.59	166534	602.214		235	1.3					+MS, Dissect, 6.372-6.592min #1113-1152	FullMS
Cmpd 30, Dissect, 6.481 min	6.48	6.37	6.59	166534	623.186	1	1035	5.8		0	10	ppm	+MS, Dissect, 6.372-6.592min #1113-1152	FullMS
Cmpd 30, Dissect, 6.481 min	6.48	6.37	6.59	166534	627.2		191	1.1					+MS, Dissect, 6.372-6.592min #1113-1152	FullMS
Cmpd 30, Dissect, 6.481 min	6.48	6.37	6.59	166534	647.189		741	4.1					+MS, Dissect, 6.372-6.592min #1113-1152	FullMS
Cmpd 30, Dissect, 6.481 min	6.48	6.37	6.59	166534	648.194		349	1.9					+MS, Dissect, 6.372-6.592min #1113-1152	FullMS
Cmpd 30, Dissect, 6.481 min	6.48	6.37	6.59	166534	753.239		229	1.3					+MS, Dissect, 6.372-6.592min #1113-1152	FullMS
Cmpd 30, Dissect, 6.481 min	6.48	6.37	6.59	166534	99.046		176	3.6					+MS2(289.1058), 40.0eV, Dissect, 6.462-6.484min #1129-1133	MS2
Cmpd 30, Dissect, 6.481 min	6.48	6.37	6.59	166534	105.072		137	2.8					+MS2(289.1058), 40.0eV, Dissect, 6.462-6.484min #1129-1133	MS2
Cmpd 30, Dissect, 6.481 min	6.48	6.37	6.59	166534	118.042	1	390	8					+MS2(289.1058), 40.0eV, Dissect, 6.462-6.484min #1129-1133	MS2
Cmpd 30, Dissect, 6.481 min	6.48	6.37	6.59	166534	121.066		118	2.4					+MS2(289.1058), 40.0eV, Dissect, 6.462-6.484min #1129-1133	MS2
Cmpd 30, Dissect, 6.481 min	6.48	6.37	6.59	166534	137.057	1	178	3.7					+MS2(289.1058), 40.0eV, Dissect, 6.462-6.484min #1129-1133	MS2
Cmpd 30, Dissect, 6.481 min	6.48	6.37	6.59	166534	146.035	1	796	16.3					+MS2(289.1058), 40.0eV, Dissect, 6.462-6.484min #1129-1133	MS2
Cmpd 30, Dissect, 6.481 min	6.48	6.37	6.59	166534	147.043	1	176	3.6					+MS2(289.1058), 40.0eV, Dissect, 6.462-6.484min #1129-1133	MS2
Cmpd 30, Dissect, 6.481 min	6.48	6.37	6.59	166534	161.058	1	4884	100					+MS2(289.1058), 40.0eV, Dissect, 6.462-6.484min #1129-1133	MS2
Cmpd 30, Dissect, 6.481 min	6.48	6.37	6.59	166534	162.061	1	884	18.1					+MS2(289.1058), 40.0eV, Dissect, 6.462-6.484min #1129-1133	MS2
Cmpd 30, Dissect, 6.481 min	6.48	6.37	6.59	166534	187.073		280	5.7					+MS2(289.1058), 40.0eV, Dissect, 6.462-6.484min #1129-1133	MS2
Cmpd 31, Dissect, 6.535 min	6.54	6.48	6.59	42282	155.104		102	5.8					+MS, Dissect, 6.479-6.587min #1132-1151	FullMS
Cmpd 31, Dissect, 6.535 min	6.54	6.48	6.59	42282	163.106		120	6.8					+MS, Dissect, 6.479-6.587min #1132-1151	FullMS
Cmpd 31, Dissect, 6.535 min	6.54	6.48	6.59	42282	175.144		148	8.4					+MS, Dissect, 6.479-6.587min #1132-1151	FullMS
Cmpd 31, Dissect, 6.535 min	6.54	6.48	6.59	42282	181.052		113	6.4					+MS, Dissect, 6.479-6.587min #1132-1151	FullMS
Cmpd 31, Dissect, 6.535 min	6.54	6.48	6.59	42282	181.119		115	6.6					+MS, Dissect, 6.479-6.587min #1132-1151	FullMS
Cmpd 31, Dissect, 6.535 min	6.54	6.48	6.59	42282	209.114	1	715	40.8		0	8	mDa	+MS, Dissect, 6.479-6.587min #1132-1151	FullMS
Cmpd 31, Dissect, 6.535 min	6.54	6.48	6.59	42282	210.12	1	132	7.5					+MS, Dissect, 6.479-6.587min #1132-1151	FullMS
Cmpd 31, Dissect, 6.535 min	6.54	6.48	6.59	42282	227.127	1	1116	63.6	[M+H]	226.12	4	mDa	+MS, Dissect, 6.479-6.587min #1132-1151	FullMS
Cmpd 31, Dissect, 6.535 min	6.54	6.48	6.59	42282	228.188	1	111	6.3	[M+NH4]	210.154	8	mDa	+MS, Dissect, 6.479-6.587min #1132-1151	FullMS
Cmpd 31, Dissect, 6.535 min	6.54	6.48	6.59	42282	233.146		284	16.2					+MS, Dissect, 6.479-6.587min #1132-1151	FullMS
Cmpd 31, Dissect, 6.535 min	6.54	6.48	6.59	42282	249.111	1	1742	99.4	[M+K]	210.147	4	mDa	+MS, Dissect, 6.479-6.587min #1132-1151	FullMS
Cmpd 31, Dissect, 6.535 min	6.54	6.48	6.59	42282	250.113	1	244	13.9					+MS, Dissect, 6.479-6.587min #1132-1151	FullMS
Cmpd 31, Dissect, 6.535 min	6.54	6.48	6.59	42282	257.084	1	565	32.2		0	8	mDa	+MS, Dissect, 6.479-6.587min #1132-1151	FullMS
Cmpd 31, Dissect, 6.535 min	6.54	6.48	6.59	42282	265.13		147	8.4					+MS, Dissect, 6.479-6.587min #1132-1151	FullMS
Cmpd 31, Dissect, 6.535 min	6.54	6.48	6.59	42282	269.083		105	6					+MS, Dissect, 6.479-6.587min #1132-1151	FullMS
Cmpd 31, Dissect, 6.535 min	6.54	6.48	6.59	42282	283.087	1	653	37.2		0	8	mDa	+MS, Dissect, 6.479-6.587min #1132-1151	FullMS
Cmpd 31, Dissect, 6.535 min	6.54	6.48	6.59	42282	284.095	1	155	8.8					+MS, Dissect, 6.479-6.587min #1132-1151	FullMS
Cmpd 31, Dissect, 6.535 min	6.54	6.48	6.59	42282	287.088	1	173	9.9		0	8	mDa	+MS, Dissect, 6.479-6.587min #1132-1151	FullMS
Cmpd 31, Dissect, 6.535 min	6.54	6.48	6.59	42282	288.092	1	101	5.7					+MS, Dissect, 6.479-6.587min #1132-1151	FullMS
Cmpd 31, Dissect, 6.535 min	6.54	6.48	6.59	42282	289.107	1	111	6.3					+MS, Dissect, 6.479-6.587min #1132-1151	FullMS
Cmpd 31, Dissect, 6.535 min	6.54	6.48	6.59	42282	295.113		117	6.7					+MS, Dissect, 6.479-6.587min #1132-1151	FullMS
Cmpd 31, Dissect, 6.535 min	6.54	6.48	6.59	42282	314.111	1	215	12.3		0	8	mDa	+MS, Dissect, 6.479-6.587min #1132-1151	FullMS
Cmpd 31, Dissect, 6.535 min	6.54	6.48	6.59	42282	323.057		101	5.8					+MS, Dissect, 6.479-6.587min #1132-1151	FullMS
Cmpd 31, Dissect, 6.535 min	6.54	6.48	6.59	42282	327.087		295	16.9					+MS, Dissect, 6.479-6.587min #1132-1151	FullMS
Cmpd 31, Dissect, 6.535 min	6.54	6.48	6.59	42282	335.09		280	16					+MS, Dissect, 6.479-6.587min #1132-1151	FullMS
Cmpd 31, Dissect, 6.535 min	6.54	6.48	6.59	42282	441.152	1	191	10.9		0	20	ppm	+MS, Dissect, 6.479-6.587min #1132-1151	FullMS
Cmpd 31, Dissect, 6.535 min	6.54	6.48	6.59	42282	459.13		113	6.4					+MS, Dissect, 6.479-6.587min #1132-1151	FullMS
Cmpd 31, Dissect, 6.535 min	6.54	6.48	6.59	42282	485.149		106	6					+MS, Dissect, 6.479-6.587min #1132-1151	FullMS
Cmpd 31, Dissect, 6.535 min	6.54	6.48	6.59	42282	487.122	1	1753	100		0	10	ppm	+MS, Dissect, 6.479-6.587min #1132-1151	FullMS
Cmpd 31, Dissect, 6.535 min	6.54	6.48	6.59	42282	488.127	1	456	26					+MS, Dissect, 6.479-6.587min #1132-1151	FullMS
Cmpd 31, Dissect, 6.535 min	6.54	6.48	6.59	42282	558.171	1	378	21.6		0	20	ppm	+MS, Dissect, 6.479-6.587min #1132-1151	FullMS
Cmpd 31, Dissect, 6.535 min	6.54	6.48	6.59	42282	559.184	1	109	6.2					+MS, Dissect, 6.479-6.587min #1132-1151	FullMS
Cmpd 31, Dissect, 6.535 min	6.54	6.48	6.59	42282	575.235		140	8					+MS, Dissect, 6.479-6.587min #1132-1151	FullMS
Cmpd 31, Dissect, 6.535 min	6.54	6.48	6.59	42282	579.148	1	237	13.5		0	20	ppm	+MS, Dissect, 6.479-6.587min #1132-1151	FullMS
Cmpd 31, Dissect, 6.535 min	6.54	6.48	6.59	42282	605.206		150	8.6					+MS, Dissect, 6.479-6.587min #1132-1151	FullMS
Cmpd 32, Dissect, 6.563 min	6.56	6.52	6.68	46184	133.099		107	1.7					+MS, Dissect, 6.524-6.677min #1140-1167	FullMS
Cmpd 32, Dissect, 6.563 min	6.56	6.52	6.68	46184	151.106		176	2.9					+MS, Dissect, 6.524-6.677min #1140-1167	FullMS
Cmpd 32, Dissect, 6.563 min	6.56	6.52	6.68	46184	169.12		132	2.2					+MS, Dissect, 6.524-6.677min #1140-1167	FullMS
Cmpd 32, Dissect, 6.563 min	6.56	6.52	6.68	46184	195.102		129	2.1					+MS, Dissect, 6.524-6.677min #1140-1167	FullMS
Cmpd 32, Dissect, 6.563 min	6.56	6.52	6.68	46184	237.115		236	3.9					+MS, Dissect, 6.524-6.677min #1140-1167	FullMS
Cmpd 32, Dissect, 6.563 min	6.56	6.52	6.68	46184	259.092		260	4.3					+MS, Dissect, 6.524-6.677min #1140-1167	FullMS
Cmpd 32, Dissect, 6.563 min	6.56	6.52	6.68	46184	279.181		175	2.9					+MS, Dissect, 6.524-6.677min #1140-1167	FullMS
Cmpd 32, Dissect, 6.563 min	6.56	6.52	6.68	46184	301.077		717	11.7					+MS, Dissect, 6.524-6.677min #1140-1167	FullMS
Cmpd 32, Dissect, 6.563 min	6.56	6.52	6.68	46184	317.102		138	2.3					+MS, Dissect, 6.524-6.677min #1140-1167	FullMS
Cmpd 32, Dissect, 6.563 min	6.56	6.52	6.68	46184	387.153		155	2.5					+MS, Dissect, 6.524-6.677min #1140-1167	FullMS
Cmpd 32, Dissect, 6.563 min	6.56	6.52	6.68	46184	445.119		228	3.7					+MS, Dissect, 6.524-6.677min #1140-1167	FullMS
Cmpd 32, Dissect, 6.563 min	6.56	6.52	6.68	46184	509.113		101	1.6					+MS, Dissect, 6.524-6.677min #1140-1167	FullMS
Cmpd 32, Dissect, 6.563 min	6.56	6.52	6.68	46184	557.165	1	6108	100	[M+H]	556.158	10	ppm	+MS, Dissect, 6.524-6.677min #1140-1167	FullMS
Cmpd 32, Dissect, 6.563 min	6.56	6.52	6.68	46184	558.171	1	1529	25					+MS, Dissect, 6.524-6.677min #1140-1167	FullMS
Cmpd 32, Dissect, 6.563 min	6.56	6.52	6.68	46184	559.171	1	458	7.5					+MS, Dissect, 6.524-6.677min #1140-1167	FullMS
Cmpd 32, Dissect, 6.563 min	6.56	6.52	6.68	46184	579.146	1	1841	30.1	[M+Na]	556.156	10	ppm	+MS, Dissect, 6.524-6.677min #1140-1167	FullMS
Cmpd 32, Dissect, 6.563 min	6.56	6.52	6.68	46184	580.149	1	592	9.7					+MS, Dissect, 6.524-6.677min #1140-1167	FullMS
Cmpd 32, Dissect, 6.563 min	6.56	6.52	6.68	46184	581.153	1	223	3.7					+MS, Dissect, 6.524-6.677min #1140-1167	FullMS
Cmpd 32, Dissect, 6.563 min	6.56	6.52	6.68	46184	595.127	1	328	5.4	[M+K]	556.164	20	ppm	+MS, Dissect, 6.524-6.677min #1140-1167	FullMS
Cmpd 32, Dissect, 6.563 min	6.56	6.52	6.68	46184	603.178		186	3					+MS, Dissect, 6.524-6.677min #1140-1167	FullMS
Cmpd 32, Dissect, 6.563 min	6.56	6.52	6.68	46184	607.221		300	4.9					+MS, Dissect, 6.524-6.677min #1140-1167	FullMS
Cmpd 32, Dissect, 6.563 min	6.56	6.52	6.68	46184	667.242		165	2.7					+MS, Dissect, 6.524-6.677min #1140-1167	FullMS
Cmpd 32, Dissect, 6.563 min	6.56	6.52	6.68	46184	755.241		134	2.2					+MS, Dissect, 6.524-6.677min #1140-1167	FullMS
Cmpd 32, Dissect, 6.563 min	6.56	6.52	6.68	46184	1135.29		193	3.2					+MS, Dissect, 6.524-6.677min #1140-1167	FullMS
Cmpd 32, Dissect, 6.563 min	6.56	6.52	6.68	46184	269.082	1	2740	100					+MS2(557.1648), 40.0eV, Dissect, 6.547-6.581min #1144-1150	MS2
Cmpd 32, Dissect, 6.563 min	6.56	6.52	6.68	46184	270.083	1	572	20.9					+MS2(557.1648), 40.0eV, Dissect, 6.547-6.581min #1144-1150	MS2
Cmpd 32, Dissect, 6.563 min	6.56	6.52	6.68	46184	271.087	1	109	4					+MS2(557.1648), 40.0eV, Dissect, 6.547-6.581min #1144-1150	MS2
Cmpd 33, Dissect, 6.589 min	6.59	6.54	6.68	61961	85.0302		170	8.6					+MS, Dissect, 6.535-6.677min #1142-1167	FullMS
Cmpd 33, Dissect, 6.589 min	6.59	6.54	6.68	61961	95.0864		140	7.1					+MS, Dissect, 6.535-6.677min #1142-1167	FullMS
Cmpd 33, Dissect, 6.589 min	6.59	6.54	6.68	61961	113.093		237	11.9					+MS, Dissect, 6.535-6.677min #1142-1167	FullMS
Cmpd 33, Dissect, 6.589 min	6.59	6.54	6.68	61961	147.115		136	6.8					+MS, Dissect, 6.535-6.677min #1142-1167	FullMS
Cmpd 33, Dissect, 6.589 min	6.59	6.54	6.68	61961	165.122		255	12.8					+MS, Dissect, 6.535-6.677min #1142-1167	FullMS
Cmpd 33, Dissect, 6.589 min	6.59	6.54	6.68	61961	173.114		261	13.1					+MS, Dissect, 6.535-6.677min #1142-1167	FullMS
Cmpd 33, Dissect, 6.589 min	6.59	6.54	6.68	61961	177.058		177	8.9					+MS, Dissect, 6.535-6.677min #1142-1167	FullMS
Cmpd 33, Dissect, 6.589 min	6.59	6.54	6.68	61961	179.043		187	9.4					+MS, Dissect, 6.535-6.677min #1142-1167	FullMS
Cmpd 33, Dissect, 6.589 min	6.59	6.54	6.68	61961	181.119		169	8.5					+MS, Dissect, 6.535-6.677min #1142-1167	FullMS
Cmpd 33, Dissect, 6.589 min	6.59	6.54	6.68	61961	195.105		140	7.1					+MS, Dissect, 6.535-6.677min #1142-1167	FullMS
Cmpd 33, Dissect, 6.589 min	6.59	6.54	6.68	61961	197.115		131	6.6					+MS, Dissect, 6.535-6.677min #1142-1167	FullMS
Cmpd 33, Dissect, 6.589 min	6.59	6.54	6.68	61961	207.068		140	7					+MS, Dissect, 6.535-6.677min #1142-1167	FullMS
Cmpd 33, Dissect, 6.589 min	6.59	6.54	6.68	61961	207.131		139	7					+MS, Dissect, 6.535-6.677min #1142-1167	FullMS
Cmpd 33, Dissect, 6.589 min	6.59	6.54	6.68	61961	221.119		458	23					+MS, Dissect, 6.535-6.677min #1142-1167	FullMS
Cmpd 33, Dissect, 6.589 min	6.59	6.54	6.68	61961	223.133		172	8.7					+MS, Dissect, 6.535-6.677min #1142-1167	FullMS
Cmpd 33, Dissect, 6.589 min	6.59	6.54	6.68	61961	227.146		130	6.6					+MS, Dissect, 6.535-6.677min #1142-1167	FullMS
Cmpd 33, Dissect, 6.589 min	6.59	6.54	6.68	61961	233.139		105	5.3					+MS, Dissect, 6.535-6.677min #1142-1167	FullMS
Cmpd 33, Dissect, 6.589 min	6.59	6.54	6.68	61961	249.115		249	12.5					+MS, Dissect, 6.535-6.677min #1142-1167	FullMS
Cmpd 33, Dissect, 6.589 min	6.59	6.54	6.68	61961	257.075	1	140	7		0	8	mDa	+MS, Dissect, 6.535-6.677min #1142-1167	FullMS
Cmpd 33, Dissect, 6.589 min	6.59	6.54	6.68	61961	277.175	1	101	5.1		0	8	mDa	+MS, Dissect, 6.535-6.677min #1142-1167	FullMS
Cmpd 33, Dissect, 6.589 min	6.59	6.54	6.68	61961	283.076	1	125	6.3		0	8	mDa	+MS, Dissect, 6.535-6.677min #1142-1167	FullMS
Cmpd 33, Dissect, 6.589 min	6.59	6.54	6.68	61961	283.141	1	102	5.1		0	8	mDa	+MS, Dissect, 6.535-6.677min #1142-1167	FullMS
Cmpd 33, Dissect, 6.589 min	6.59	6.54	6.68	61961	301.077		310	15.6					+MS, Dissect, 6.535-6.677min #1142-1167	FullMS
Cmpd 33, Dissect, 6.589 min	6.59	6.54	6.68	61961	311.074		127	6.4					+MS, Dissect, 6.535-6.677min #1142-1167	FullMS
Cmpd 33, Dissect, 6.589 min	6.59	6.54	6.68	61961	314.08	1	303	15.3		0	8	mDa	+MS, Dissect, 6.535-6.677min #1142-1167	FullMS
Cmpd 33, Dissect, 6.589 min	6.59	6.54	6.68	61961	315.086	1	529	26.6					+MS, Dissect, 6.535-6.677min #1142-1167	FullMS
Cmpd 33, Dissect, 6.589 min	6.59	6.54	6.68	61961	335.094		109	5.5					+MS, Dissect, 6.535-6.677min #1142-1167	FullMS
Cmpd 33, Dissect, 6.589 min	6.59	6.54	6.68	61961	343.115		134	6.8					+MS, Dissect, 6.535-6.677min #1142-1167	FullMS
Cmpd 33, Dissect, 6.589 min	6.59	6.54	6.68	61961	349.193		141	7.1					+MS, Dissect, 6.535-6.677min #1142-1167	FullMS
Cmpd 33, Dissect, 6.589 min	6.59	6.54	6.68	61961	353.065	1	788	39.6		0	8	mDa	+MS, Dissect, 6.535-6.677min #1142-1167	FullMS
Cmpd 33, Dissect, 6.589 min	6.59	6.54	6.68	61961	354.07	1	172	8.7					+MS, Dissect, 6.535-6.677min #1142-1167	FullMS
Cmpd 33, Dissect, 6.589 min	6.59	6.54	6.68	61961	479.332	1	1988	100	[M+H]	478.325	10	ppm	+MS, Dissect, 6.535-6.677min #1142-1167	FullMS
Cmpd 33, Dissect, 6.589 min	6.59	6.54	6.68	61961	480.339	1	505	25.4					+MS, Dissect, 6.535-6.677min #1142-1167	FullMS
Cmpd 33, Dissect, 6.589 min	6.59	6.54	6.68	61961	496.361	1	881	44.3	[M+NH4]	478.327	20	ppm	+MS, Dissect, 6.535-6.677min #1142-1167	FullMS
Cmpd 33, Dissect, 6.589 min	6.59	6.54	6.68	61961	497.363	1	218	11					+MS, Dissect, 6.535-6.677min #1142-1167	FullMS
Cmpd 33, Dissect, 6.589 min	6.59	6.54	6.68	61961	501.314	1	1509	75.9	[M+Na]	478.325	10	ppm	+MS, Dissect, 6.535-6.677min #1142-1167	FullMS
Cmpd 33, Dissect, 6.589 min	6.59	6.54	6.68	61961	502.32	1	476	24					+MS, Dissect, 6.535-6.677min #1142-1167	FullMS
Cmpd 33, Dissect, 6.589 min	6.59	6.54	6.68	61961	503.321	1	198	9.9					+MS, Dissect, 6.535-6.677min #1142-1167	FullMS
Cmpd 33, Dissect, 6.589 min	6.59	6.54	6.68	61961	505.138	1	573	28.8		0	20	ppm	+MS, Dissect, 6.535-6.677min #1142-1167	FullMS
Cmpd 33, Dissect, 6.589 min	6.59	6.54	6.68	61961	506.143	1	142	7.2					+MS, Dissect, 6.535-6.677min #1142-1167	FullMS
Cmpd 33, Dissect, 6.589 min	6.59	6.54	6.68	61961	517.296	1	243	12.2	[M+K]	478.333	20	ppm	+MS, Dissect, 6.535-6.677min #1142-1167	FullMS
Cmpd 33, Dissect, 6.589 min	6.59	6.54	6.68	61961	518.288	1	133	6.7					+MS, Dissect, 6.535-6.677min #1142-1167	FullMS
Cmpd 33, Dissect, 6.589 min	6.59	6.54	6.68	61961	519.151	1	1514	76.2	[M+H]	518.144	10	ppm	+MS, Dissect, 6.535-6.677min #1142-1167	FullMS			C25H27O12	-0.9	8.2	12.5	medicarpin 3‐O‐β‐D‐glucoside-6″‐malonate	10.1002/jms.4308
Cmpd 33, Dissect, 6.589 min	6.59	6.54	6.68	61961	520.155	1	436	21.9	[M+H]	519.148	20	ppm	+MS, Dissect, 6.535-6.677min #1142-1167	FullMS
Cmpd 33, Dissect, 6.589 min	6.59	6.54	6.68	61961	521.157	1	111	5.6		0	20	ppm	+MS, Dissect, 6.535-6.677min #1142-1167	FullMS
Cmpd 33, Dissect, 6.589 min	6.59	6.54	6.68	61961	527.119		146	7.4					+MS, Dissect, 6.535-6.677min #1142-1167	FullMS
Cmpd 33, Dissect, 6.589 min	6.59	6.54	6.68	61961	537.177	1	157	7.9	[M+NH4]	519.144	20	ppm	+MS, Dissect, 6.535-6.677min #1142-1167	FullMS
Cmpd 33, Dissect, 6.589 min	6.59	6.54	6.68	61961	541.133	1	427	21.5	[M+Na]	518.144	20	ppm	+MS, Dissect, 6.535-6.677min #1142-1167	FullMS
Cmpd 33, Dissect, 6.589 min	6.59	6.54	6.68	61961	542.13	1	107	5.4					+MS, Dissect, 6.535-6.677min #1142-1167	FullMS
Cmpd 33, Dissect, 6.589 min	6.59	6.54	6.68	61961	549.154	1	141	7.1		0	20	ppm	+MS, Dissect, 6.535-6.677min #1142-1167	FullMS
Cmpd 33, Dissect, 6.589 min	6.59	6.54	6.68	61961	550.186	1	118	5.9					+MS, Dissect, 6.535-6.677min #1142-1167	FullMS
Cmpd 33, Dissect, 6.589 min	6.59	6.54	6.68	61961	558.172	1	153	7.7		0	20	ppm	+MS, Dissect, 6.535-6.677min #1142-1167	FullMS
Cmpd 33, Dissect, 6.589 min	6.59	6.54	6.68	61961	559.166	1	151	7.6					+MS, Dissect, 6.535-6.677min #1142-1167	FullMS
Cmpd 33, Dissect, 6.589 min	6.59	6.54	6.68	61961	574.261	1	492	24.8		0	20	ppm	+MS, Dissect, 6.535-6.677min #1142-1167	FullMS
Cmpd 33, Dissect, 6.589 min	6.59	6.54	6.68	61961	575.224		198	10					+MS, Dissect, 6.535-6.677min #1142-1167	FullMS
Cmpd 33, Dissect, 6.589 min	6.59	6.54	6.68	61961	575.276	1	166	8.4					+MS, Dissect, 6.535-6.677min #1142-1167	FullMS
Cmpd 33, Dissect, 6.589 min	6.59	6.54	6.68	61961	592.277	1	176	8.9		0	20	ppm	+MS, Dissect, 6.535-6.677min #1142-1167	FullMS
Cmpd 33, Dissect, 6.589 min	6.59	6.54	6.68	61961	683.154		126	6.3					+MS, Dissect, 6.535-6.677min #1142-1167	FullMS
Cmpd 33, Dissect, 6.589 min	6.59	6.54	6.68	61961	831.378		162	8.2					+MS, Dissect, 6.535-6.677min #1142-1167	FullMS
Cmpd 33, Dissect, 6.589 min	6.59	6.54	6.68	61961	833.306		155	7.8					+MS, Dissect, 6.535-6.677min #1142-1167	FullMS
Cmpd 33, Dissect, 6.589 min	6.59	6.54	6.68	61961	979.641	1	200	10.1	[2M+Na]	0	20	ppm	+MS, Dissect, 6.535-6.677min #1142-1167	FullMS
Cmpd 33, Dissect, 6.589 min	6.59	6.54	6.68	61961	123.041		213	10.1					+MS2(519.1506), 40.0eV, Dissect, 6.604-6.615min #1154-1156	MS2
Cmpd 33, Dissect, 6.589 min	6.59	6.54	6.68	61961	135.038		143	6.8					+MS2(519.1506), 40.0eV, Dissect, 6.604-6.615min #1154-1156	MS2
Cmpd 33, Dissect, 6.589 min	6.59	6.54	6.68	61961	137.06	1	2100	100					+MS2(519.1506), 40.0eV, Dissect, 6.604-6.615min #1154-1156	MS2
Cmpd 33, Dissect, 6.589 min	6.59	6.54	6.68	61961	138.063	1	203	9.7					+MS2(519.1506), 40.0eV, Dissect, 6.604-6.615min #1154-1156	MS2
Cmpd 33, Dissect, 6.589 min	6.59	6.54	6.68	61961	161.055	1	136	6.5					+MS2(519.1506), 40.0eV, Dissect, 6.604-6.615min #1154-1156	MS2
Cmpd 33, Dissect, 6.589 min	6.59	6.54	6.68	61961	163.036		145	6.9					+MS2(519.1506), 40.0eV, Dissect, 6.604-6.615min #1154-1156	MS2
Cmpd 33, Dissect, 6.589 min	6.59	6.54	6.68	61961	271.098		252	12					+MS2(519.1506), 40.0eV, Dissect, 6.604-6.615min #1154-1156	MS2
Cmpd 34, Dissect, 6.645 min	6.64	6.6	6.77	76540	123.116		119	1.5					+MS, Dissect, 6.598-6.774min #1153-1184	FullMS
Cmpd 34, Dissect, 6.645 min	6.64	6.6	6.77	76540	137.059		591	7.5					+MS, Dissect, 6.598-6.774min #1153-1184	FullMS
Cmpd 34, Dissect, 6.645 min	6.64	6.6	6.77	76540	147.117		134	1.7					+MS, Dissect, 6.598-6.774min #1153-1184	FullMS
Cmpd 34, Dissect, 6.645 min	6.64	6.6	6.77	76540	163.079		147	1.9					+MS, Dissect, 6.598-6.774min #1153-1184	FullMS
Cmpd 34, Dissect, 6.645 min	6.64	6.6	6.77	76540	165.121		136	1.7					+MS, Dissect, 6.598-6.774min #1153-1184	FullMS
Cmpd 34, Dissect, 6.645 min	6.64	6.6	6.77	76540	249.142		106	1.3					+MS, Dissect, 6.598-6.774min #1153-1184	FullMS
Cmpd 34, Dissect, 6.645 min	6.64	6.6	6.77	76540	257.08		134	1.7					+MS, Dissect, 6.598-6.774min #1153-1184	FullMS
Cmpd 34, Dissect, 6.645 min	6.64	6.6	6.77	76540	269.08		786	10					+MS, Dissect, 6.598-6.774min #1153-1184	FullMS
Cmpd 34, Dissect, 6.645 min	6.64	6.6	6.77	76540	269.168		101	1.3					+MS, Dissect, 6.598-6.774min #1153-1184	FullMS
Cmpd 34, Dissect, 6.645 min	6.64	6.6	6.77	76540	271.095	1	1152	14.7	[M+H]	270.088	4	mDa	+MS, Dissect, 6.598-6.774min #1153-1184	FullMS
Cmpd 34, Dissect, 6.645 min	6.64	6.6	6.77	76540	272.099	1	337	4.3					+MS, Dissect, 6.598-6.774min #1153-1184	FullMS
Cmpd 34, Dissect, 6.645 min	6.64	6.6	6.77	76540	286.081		157	2					+MS, Dissect, 6.598-6.774min #1153-1184	FullMS
Cmpd 34, Dissect, 6.645 min	6.64	6.6	6.77	76540	293.206		299	3.8					+MS, Dissect, 6.598-6.774min #1153-1184	FullMS
Cmpd 34, Dissect, 6.645 min	6.64	6.6	6.77	76540	299.089	1	490	6.2		0	8	mDa	+MS, Dissect, 6.598-6.774min #1153-1184	FullMS
Cmpd 34, Dissect, 6.645 min	6.64	6.6	6.77	76540	300.095	1	153	2					+MS, Dissect, 6.598-6.774min #1153-1184	FullMS
Cmpd 34, Dissect, 6.645 min	6.64	6.6	6.77	76540	309.079		136	1.7					+MS, Dissect, 6.598-6.774min #1153-1184	FullMS
Cmpd 34, Dissect, 6.645 min	6.64	6.6	6.77	76540	317.102		188	2.4					+MS, Dissect, 6.598-6.774min #1153-1184	FullMS
Cmpd 34, Dissect, 6.645 min	6.64	6.6	6.77	76540	319.081		272	3.5					+MS, Dissect, 6.598-6.774min #1153-1184	FullMS
Cmpd 34, Dissect, 6.645 min	6.64	6.6	6.77	76540	325.189		119	1.5					+MS, Dissect, 6.598-6.774min #1153-1184	FullMS
Cmpd 34, Dissect, 6.645 min	6.64	6.6	6.77	76540	339.086		184	2.3					+MS, Dissect, 6.598-6.774min #1153-1184	FullMS
Cmpd 34, Dissect, 6.645 min	6.64	6.6	6.77	76540	351.213		118	1.5					+MS, Dissect, 6.598-6.774min #1153-1184	FullMS
Cmpd 34, Dissect, 6.645 min	6.64	6.6	6.77	76540	365.193		361	4.6					+MS, Dissect, 6.598-6.774min #1153-1184	FullMS
Cmpd 34, Dissect, 6.645 min	6.64	6.6	6.77	76540	371.098		317	4					+MS, Dissect, 6.598-6.774min #1153-1184	FullMS
Cmpd 34, Dissect, 6.645 min	6.64	6.6	6.77	76540	473.144	1	7859	100	[M+H]	472.137	10	ppm	+MS, Dissect, 6.598-6.774min #1153-1184	FullMS			C24H25O10	-0.2	24.2	12.5	6''-O-acetylononin	10.1016/0031-9422(89)85030-7
Cmpd 34, Dissect, 6.645 min	6.64	6.6	6.77	76540	474.147	1	2371	30.2					+MS, Dissect, 6.598-6.774min #1153-1184	FullMS
Cmpd 34, Dissect, 6.645 min	6.64	6.6	6.77	76540	475.152	1	177	2.3					+MS, Dissect, 6.598-6.774min #1153-1184	FullMS
Cmpd 34, Dissect, 6.645 min	6.64	6.6	6.77	76540	495.126	1	512	6.5	[M+Na]	472.137	20	ppm	+MS, Dissect, 6.598-6.774min #1153-1184	FullMS
Cmpd 34, Dissect, 6.645 min	6.64	6.6	6.77	76540	505.135	1	539	6.9		0	20	ppm	+MS, Dissect, 6.598-6.774min #1153-1184	FullMS
Cmpd 34, Dissect, 6.645 min	6.64	6.6	6.77	76540	506.145	1	184	2.3					+MS, Dissect, 6.598-6.774min #1153-1184	FullMS
Cmpd 34, Dissect, 6.645 min	6.64	6.6	6.77	76540	511.096		124	1.6					+MS, Dissect, 6.598-6.774min #1153-1184	FullMS
Cmpd 34, Dissect, 6.645 min	6.64	6.6	6.77	76540	519.15	1	1976	25.1	[M+H]	518.143	10	ppm	+MS, Dissect, 6.598-6.774min #1153-1184	FullMS
Cmpd 34, Dissect, 6.645 min	6.64	6.6	6.77	76540	520.155	1	520	6.6					+MS, Dissect, 6.598-6.774min #1153-1184	FullMS
Cmpd 34, Dissect, 6.645 min	6.64	6.6	6.77	76540	521.154	1	134	1.7					+MS, Dissect, 6.598-6.774min #1153-1184	FullMS
Cmpd 34, Dissect, 6.645 min	6.64	6.6	6.77	76540	536.174	1	1569	20	[M+NH4]	518.141	10	ppm	+MS, Dissect, 6.598-6.774min #1153-1184	FullMS
Cmpd 34, Dissect, 6.645 min	6.64	6.6	6.77	76540	537.178	1	406	5.2					+MS, Dissect, 6.598-6.774min #1153-1184	FullMS
Cmpd 34, Dissect, 6.645 min	6.64	6.6	6.77	76540	541.133	1	640	8.1	[2M+H]	518.144	20	ppm	+MS, Dissect, 6.598-6.774min #1153-1184	FullMS
Cmpd 34, Dissect, 6.645 min	6.64	6.6	6.77	76540	542.136	1	233	3					+MS, Dissect, 6.598-6.774min #1153-1184	FullMS
Cmpd 34, Dissect, 6.645 min	6.64	6.6	6.77	76540	626.159		105	1.3					+MS, Dissect, 6.598-6.774min #1153-1184	FullMS
Cmpd 34, Dissect, 6.645 min	6.64	6.6	6.77	76540	1014.27		134	1.7					+MS, Dissect, 6.598-6.774min #1153-1184	FullMS
Cmpd 34, Dissect, 6.645 min	6.64	6.6	6.77	76540	1054.32		211	2.7					+MS, Dissect, 6.598-6.774min #1153-1184	FullMS
Cmpd 34, Dissect, 6.645 min	6.64	6.6	6.77	76540	1055.32		130	1.7					+MS, Dissect, 6.598-6.774min #1153-1184	FullMS
Cmpd 34, Dissect, 6.645 min	6.64	6.6	6.77	76540	1059.3		179	2.3					+MS, Dissect, 6.598-6.774min #1153-1184	FullMS
Cmpd 34, Dissect, 6.645 min	6.64	6.6	6.77	76540	269.081	1	4739	100					+MS2(473.1444), 40.0eV, Dissect, 6.626-6.649min #1158-1162	MS2
Cmpd 34, Dissect, 6.645 min	6.64	6.6	6.77	76540	270.085	1	729	15.4					+MS2(473.1444), 40.0eV, Dissect, 6.626-6.649min #1158-1162	MS2
Cmpd 34, Dissect, 6.645 min	6.64	6.6	6.77	76540	271.075	1	127	2.7					+MS2(473.1444), 40.0eV, Dissect, 6.626-6.649min #1158-1162	MS2
Cmpd 35, Dissect, 6.677 min	6.68	6.62	6.79	80355	153.054		556	8.2					+MS, Dissect, 6.621-6.785min #1157-1186	FullMS
Cmpd 35, Dissect, 6.677 min	6.68	6.62	6.79	80355	169.113		164	2.4					+MS, Dissect, 6.621-6.785min #1157-1186	FullMS
Cmpd 35, Dissect, 6.677 min	6.68	6.62	6.79	80355	198.148	1	771	11.3		0	8	mDa	+MS, Dissect, 6.621-6.785min #1157-1186	FullMS
Cmpd 35, Dissect, 6.677 min	6.68	6.62	6.79	80355	199.149	1	181	2.7					+MS, Dissect, 6.621-6.785min #1157-1186	FullMS
Cmpd 35, Dissect, 6.677 min	6.68	6.62	6.79	80355	211.13		284	4.2					+MS, Dissect, 6.621-6.785min #1157-1186	FullMS
Cmpd 35, Dissect, 6.677 min	6.68	6.62	6.79	80355	220.131		150	2.2					+MS, Dissect, 6.621-6.785min #1157-1186	FullMS
Cmpd 35, Dissect, 6.677 min	6.68	6.62	6.79	80355	229.14		179	2.6					+MS, Dissect, 6.621-6.785min #1157-1186	FullMS
Cmpd 35, Dissect, 6.677 min	6.68	6.62	6.79	80355	251.131		323	4.7					+MS, Dissect, 6.621-6.785min #1157-1186	FullMS
Cmpd 35, Dissect, 6.677 min	6.68	6.62	6.79	80355	265.143		101	1.5					+MS, Dissect, 6.621-6.785min #1157-1186	FullMS
Cmpd 35, Dissect, 6.677 min	6.68	6.62	6.79	80355	286.085		200	2.9					+MS, Dissect, 6.621-6.785min #1157-1186	FullMS
Cmpd 35, Dissect, 6.677 min	6.68	6.62	6.79	80355	287.09		177	2.6					+MS, Dissect, 6.621-6.785min #1157-1186	FullMS
Cmpd 35, Dissect, 6.677 min	6.68	6.62	6.79	80355	299.081		986	14.5					+MS, Dissect, 6.621-6.785min #1157-1186	FullMS
Cmpd 35, Dissect, 6.677 min	6.68	6.62	6.79	80355	315.086		332	4.9					+MS, Dissect, 6.621-6.785min #1157-1186	FullMS
Cmpd 35, Dissect, 6.677 min	6.68	6.62	6.79	80355	317.104		227	3.3					+MS, Dissect, 6.621-6.785min #1157-1186	FullMS
Cmpd 35, Dissect, 6.677 min	6.68	6.62	6.79	80355	319.083		150	2.2					+MS, Dissect, 6.621-6.785min #1157-1186	FullMS
Cmpd 35, Dissect, 6.677 min	6.68	6.62	6.79	80355	339.086	1	913	13.4		0	8	mDa	+MS, Dissect, 6.621-6.785min #1157-1186	FullMS
Cmpd 35, Dissect, 6.677 min	6.68	6.62	6.79	80355	340.087	1	122	1.8					+MS, Dissect, 6.621-6.785min #1157-1186	FullMS
Cmpd 35, Dissect, 6.677 min	6.68	6.62	6.79	80355	349.198		143	2.1					+MS, Dissect, 6.621-6.785min #1157-1186	FullMS
Cmpd 35, Dissect, 6.677 min	6.68	6.62	6.79	80355	369.257		103	1.5					+MS, Dissect, 6.621-6.785min #1157-1186	FullMS
Cmpd 35, Dissect, 6.677 min	6.68	6.62	6.79	80355	427.264	1	604	8.9		0	20	ppm	+MS, Dissect, 6.621-6.785min #1157-1186	FullMS
Cmpd 35, Dissect, 6.677 min	6.68	6.62	6.79	80355	428.268	1	188	2.8					+MS, Dissect, 6.621-6.785min #1157-1186	FullMS
Cmpd 35, Dissect, 6.677 min	6.68	6.62	6.79	80355	447.15		115	1.7					+MS, Dissect, 6.621-6.785min #1157-1186	FullMS
Cmpd 35, Dissect, 6.677 min	6.68	6.62	6.79	80355	491.155		222	3.3					+MS, Dissect, 6.621-6.785min #1157-1186	FullMS
Cmpd 35, Dissect, 6.677 min	6.68	6.62	6.79	80355	589.191		163	2.4					+MS, Dissect, 6.621-6.785min #1157-1186	FullMS
Cmpd 35, Dissect, 6.677 min	6.68	6.62	6.79	80355	603.17	1	6802	100	[M+H]	602.163	10	ppm	+MS, Dissect, 6.621-6.785min #1157-1186	FullMS
Cmpd 35, Dissect, 6.677 min	6.68	6.62	6.79	80355	604.175	1	2348	34.5					+MS, Dissect, 6.621-6.785min #1157-1186	FullMS
Cmpd 35, Dissect, 6.677 min	6.68	6.62	6.79	80355	605.179	1	691	10.2					+MS, Dissect, 6.621-6.785min #1157-1186	FullMS
Cmpd 35, Dissect, 6.677 min	6.68	6.62	6.79	80355	620.191		290	4.3					+MS, Dissect, 6.621-6.785min #1157-1186	FullMS
Cmpd 35, Dissect, 6.677 min	6.68	6.62	6.79	80355	625.154	1	2309	33.9	[M+Na]	602.165	10	ppm	+MS, Dissect, 6.621-6.785min #1157-1186	FullMS
Cmpd 35, Dissect, 6.677 min	6.68	6.62	6.79	80355	626.159	1	819	12					+MS, Dissect, 6.621-6.785min #1157-1186	FullMS
Cmpd 35, Dissect, 6.677 min	6.68	6.62	6.79	80355	627.169	1	211	3.1					+MS, Dissect, 6.621-6.785min #1157-1186	FullMS
Cmpd 35, Dissect, 6.677 min	6.68	6.62	6.79	80355	641.131		225	3.3					+MS, Dissect, 6.621-6.785min #1157-1186	FullMS
Cmpd 35, Dissect, 6.677 min	6.68	6.62	6.79	80355	811.223		103	1.5					+MS, Dissect, 6.621-6.785min #1157-1186	FullMS
Cmpd 35, Dissect, 6.677 min	6.68	6.62	6.79	80355	1227.31		253	3.7					+MS, Dissect, 6.621-6.785min #1157-1186	FullMS
Cmpd 35, Dissect, 6.677 min	6.68	6.62	6.79	80355	127.038		142	14.4					+MS2(603.1702), 40.0eV, Dissect, 6.660-6.672min #1164-1166	MS2
Cmpd 35, Dissect, 6.677 min	6.68	6.62	6.79	80355	135.044		662	67.1					+MS2(603.1702), 40.0eV, Dissect, 6.660-6.672min #1164-1166	MS2
Cmpd 35, Dissect, 6.677 min	6.68	6.62	6.79	80355	145.05		147	14.9					+MS2(603.1702), 40.0eV, Dissect, 6.660-6.672min #1164-1166	MS2
Cmpd 35, Dissect, 6.677 min	6.68	6.62	6.79	80355	163.038	1	434	44					+MS2(603.1702), 40.0eV, Dissect, 6.660-6.672min #1164-1166	MS2
Cmpd 35, Dissect, 6.677 min	6.68	6.62	6.79	80355	165.056		111	11.2					+MS2(603.1702), 40.0eV, Dissect, 6.660-6.672min #1164-1166	MS2
Cmpd 35, Dissect, 6.677 min	6.68	6.62	6.79	80355	177.056	1	228	23.1					+MS2(603.1702), 40.0eV, Dissect, 6.660-6.672min #1164-1166	MS2
Cmpd 35, Dissect, 6.677 min	6.68	6.62	6.79	80355	287.09	1	420	42.5					+MS2(603.1702), 40.0eV, Dissect, 6.660-6.672min #1164-1166	MS2
Cmpd 35, Dissect, 6.677 min	6.68	6.62	6.79	80355	288.098	1	151	15.3					+MS2(603.1702), 40.0eV, Dissect, 6.660-6.672min #1164-1166	MS2
Cmpd 35, Dissect, 6.677 min	6.68	6.62	6.79	80355	315.084	1	987	100					+MS2(603.1702), 40.0eV, Dissect, 6.660-6.672min #1164-1166	MS2
Cmpd 35, Dissect, 6.677 min	6.68	6.62	6.79	80355	316.09	1	258	26.1					+MS2(603.1702), 40.0eV, Dissect, 6.660-6.672min #1164-1166	MS2
Cmpd 35, Dissect, 6.677 min	6.68	6.62	6.79	80355	339.088	1	124	99.2					+MS2(625.1542), 40.0eV, Dissect, 6.683min #1168	MS2
Cmpd 35, Dissect, 6.677 min	6.68	6.62	6.79	80355	625.165	1	125	100					+MS2(625.1542), 40.0eV, Dissect, 6.683min #1168	MS2
Cmpd 36, Dissect, 6.720 min	6.72	6.63	6.79	100957	121.066		243	2.2					+MS, Dissect, 6.632-6.785min #1159-1186	FullMS
Cmpd 36, Dissect, 6.720 min	6.72	6.63	6.79	100957	137.059		251	2.3					+MS, Dissect, 6.632-6.785min #1159-1186	FullMS
Cmpd 36, Dissect, 6.720 min	6.72	6.63	6.79	100957	151.044		115	1					+MS, Dissect, 6.632-6.785min #1159-1186	FullMS
Cmpd 36, Dissect, 6.720 min	6.72	6.63	6.79	100957	151.111		204	1.9					+MS, Dissect, 6.632-6.785min #1159-1186	FullMS
Cmpd 36, Dissect, 6.720 min	6.72	6.63	6.79	100957	153.057		117	1.1					+MS, Dissect, 6.632-6.785min #1159-1186	FullMS
Cmpd 36, Dissect, 6.720 min	6.72	6.63	6.79	100957	155.101		142	1.3					+MS, Dissect, 6.632-6.785min #1159-1186	FullMS
Cmpd 36, Dissect, 6.720 min	6.72	6.63	6.79	100957	167.071	1	2529	23.1		0	4	mDa	+MS, Dissect, 6.632-6.785min #1159-1186	FullMS
Cmpd 36, Dissect, 6.720 min	6.72	6.63	6.79	100957	168.072	1	147	1.3					+MS, Dissect, 6.632-6.785min #1159-1186	FullMS
Cmpd 36, Dissect, 6.720 min	6.72	6.63	6.79	100957	189.054		165	1.5					+MS, Dissect, 6.632-6.785min #1159-1186	FullMS
Cmpd 36, Dissect, 6.720 min	6.72	6.63	6.79	100957	191.141		162	1.5					+MS, Dissect, 6.632-6.785min #1159-1186	FullMS
Cmpd 36, Dissect, 6.720 min	6.72	6.63	6.79	100957	198.149		311	2.8					+MS, Dissect, 6.632-6.785min #1159-1186	FullMS
Cmpd 36, Dissect, 6.720 min	6.72	6.63	6.79	100957	209.144		148	1.4					+MS, Dissect, 6.632-6.785min #1159-1186	FullMS
Cmpd 36, Dissect, 6.720 min	6.72	6.63	6.79	100957	211.131		276	2.5					+MS, Dissect, 6.632-6.785min #1159-1186	FullMS
Cmpd 36, Dissect, 6.720 min	6.72	6.63	6.79	100957	229.141		559	5.1					+MS, Dissect, 6.632-6.785min #1159-1186	FullMS
Cmpd 36, Dissect, 6.720 min	6.72	6.63	6.79	100957	231.134		175	1.6					+MS, Dissect, 6.632-6.785min #1159-1186	FullMS
Cmpd 36, Dissect, 6.720 min	6.72	6.63	6.79	100957	235.167		141	1.3					+MS, Dissect, 6.632-6.785min #1159-1186	FullMS
Cmpd 36, Dissect, 6.720 min	6.72	6.63	6.79	100957	247.148		174	1.6					+MS, Dissect, 6.632-6.785min #1159-1186	FullMS
Cmpd 36, Dissect, 6.720 min	6.72	6.63	6.79	100957	251.129		961	8.8					+MS, Dissect, 6.632-6.785min #1159-1186	FullMS
Cmpd 36, Dissect, 6.720 min	6.72	6.63	6.79	100957	269.076		281	2.6					+MS, Dissect, 6.632-6.785min #1159-1186	FullMS
Cmpd 36, Dissect, 6.720 min	6.72	6.63	6.79	100957	269.174		725	6.6					+MS, Dissect, 6.632-6.785min #1159-1186	FullMS
Cmpd 36, Dissect, 6.720 min	6.72	6.63	6.79	100957	271.093		252	2.3					+MS, Dissect, 6.632-6.785min #1159-1186	FullMS
Cmpd 36, Dissect, 6.720 min	6.72	6.63	6.79	100957	286.923		113	1					+MS, Dissect, 6.632-6.785min #1159-1186	FullMS
Cmpd 36, Dissect, 6.720 min	6.72	6.63	6.79	100957	287.091	1	10937	100		0	2	mDa	+MS, Dissect, 6.632-6.785min #1159-1186	FullMS
Cmpd 36, Dissect, 6.720 min	6.72	6.63	6.79	100957	288.094	1	1948	17.8					+MS, Dissect, 6.632-6.785min #1159-1186	FullMS
Cmpd 36, Dissect, 6.720 min	6.72	6.63	6.79	100957	289.109	1	370	3.4					+MS, Dissect, 6.632-6.785min #1159-1186	FullMS
Cmpd 36, Dissect, 6.720 min	6.72	6.63	6.79	100957	299.063	1	1235	11.3		0	4	mDa	+MS, Dissect, 6.632-6.785min #1159-1186	FullMS
Cmpd 36, Dissect, 6.720 min	6.72	6.63	6.79	100957	300.068	1	231	2.1					+MS, Dissect, 6.632-6.785min #1159-1186	FullMS
Cmpd 36, Dissect, 6.720 min	6.72	6.63	6.79	100957	309.074	2	1272	11.6		0	4	mDa	+MS, Dissect, 6.632-6.785min #1159-1186	FullMS
Cmpd 36, Dissect, 6.720 min	6.72	6.63	6.79	100957	321.042		127	1.2					+MS, Dissect, 6.632-6.785min #1159-1186	FullMS
Cmpd 36, Dissect, 6.720 min	6.72	6.63	6.79	100957	352.221		132	1.2					+MS, Dissect, 6.632-6.785min #1159-1186	FullMS
Cmpd 36, Dissect, 6.720 min	6.72	6.63	6.79	100957	369.256		291	2.7					+MS, Dissect, 6.632-6.785min #1159-1186	FullMS
Cmpd 36, Dissect, 6.720 min	6.72	6.63	6.79	100957	405.216		265	2.4					+MS, Dissect, 6.632-6.785min #1159-1186	FullMS
Cmpd 36, Dissect, 6.720 min	6.72	6.63	6.79	100957	425.254		127	1.2					+MS, Dissect, 6.632-6.785min #1159-1186	FullMS
Cmpd 36, Dissect, 6.720 min	6.72	6.63	6.79	100957	427.265	1	3293	30.1		0	10	ppm	+MS, Dissect, 6.632-6.785min #1159-1186	FullMS
Cmpd 36, Dissect, 6.720 min	6.72	6.63	6.79	100957	428.267	1	830	7.6					+MS, Dissect, 6.632-6.785min #1159-1186	FullMS
Cmpd 36, Dissect, 6.720 min	6.72	6.63	6.79	100957	429.262	1	140	1.3					+MS, Dissect, 6.632-6.785min #1159-1186	FullMS
Cmpd 36, Dissect, 6.720 min	6.72	6.63	6.79	100957	443.244		143	1.3					+MS, Dissect, 6.632-6.785min #1159-1186	FullMS
Cmpd 36, Dissect, 6.720 min	6.72	6.63	6.79	100957	489.137		113	1					+MS, Dissect, 6.632-6.785min #1159-1186	FullMS
Cmpd 36, Dissect, 6.720 min	6.72	6.63	6.79	100957	505.165		231	2.1					+MS, Dissect, 6.632-6.785min #1159-1186	FullMS
Cmpd 36, Dissect, 6.720 min	6.72	6.63	6.79	100957	506.164		239	2.2					+MS, Dissect, 6.632-6.785min #1159-1186	FullMS
Cmpd 36, Dissect, 6.720 min	6.72	6.63	6.79	100957	511.126		276	2.5					+MS, Dissect, 6.632-6.785min #1159-1186	FullMS
Cmpd 36, Dissect, 6.720 min	6.72	6.63	6.79	100957	573.17		228	2.1					+MS, Dissect, 6.632-6.785min #1159-1186	FullMS
Cmpd 36, Dissect, 6.720 min	6.72	6.63	6.79	100957	574.176		135	1.2					+MS, Dissect, 6.632-6.785min #1159-1186	FullMS
Cmpd 36, Dissect, 6.720 min	6.72	6.63	6.79	100957	590.187		525	4.8					+MS, Dissect, 6.632-6.785min #1159-1186	FullMS
Cmpd 36, Dissect, 6.720 min	6.72	6.63	6.79	100957	591.184		175	1.6					+MS, Dissect, 6.632-6.785min #1159-1186	FullMS
Cmpd 36, Dissect, 6.720 min	6.72	6.63	6.79	100957	595.159		269	2.5					+MS, Dissect, 6.632-6.785min #1159-1186	FullMS
Cmpd 36, Dissect, 6.720 min	6.72	6.63	6.79	100957	625.155		149	1.4					+MS, Dissect, 6.632-6.785min #1159-1186	FullMS
Cmpd 36, Dissect, 6.720 min	6.72	6.63	6.79	100957	626.162		145	1.3					+MS, Dissect, 6.632-6.785min #1159-1186	FullMS
Cmpd 36, Dissect, 6.720 min	6.72	6.63	6.79	100957	107.049	1	654	100					+MS2(287.0913), 40.0eV, Dissect, 6.695-6.734min #1170-1177	MS2
Cmpd 36, Dissect, 6.720 min	6.72	6.63	6.79	100957	110.039	1	108	16.6					+MS2(287.0913), 40.0eV, Dissect, 6.695-6.734min #1170-1177	MS2
Cmpd 36, Dissect, 6.720 min	6.72	6.63	6.79	100957	121.065	1	313	47.8					+MS2(287.0913), 40.0eV, Dissect, 6.695-6.734min #1170-1177	MS2
Cmpd 36, Dissect, 6.720 min	6.72	6.63	6.79	100957	122.066	1	110	16.9					+MS2(287.0913), 40.0eV, Dissect, 6.695-6.734min #1170-1177	MS2
Cmpd 36, Dissect, 6.720 min	6.72	6.63	6.79	100957	125.057		182	27.8					+MS2(287.0913), 40.0eV, Dissect, 6.695-6.734min #1170-1177	MS2
Cmpd 36, Dissect, 6.720 min	6.72	6.63	6.79	100957	135.043		215	32.8					+MS2(287.0913), 40.0eV, Dissect, 6.695-6.734min #1170-1177	MS2
Cmpd 36, Dissect, 6.720 min	6.72	6.63	6.79	100957	137.031	1	317	48.4					+MS2(287.0913), 40.0eV, Dissect, 6.695-6.734min #1170-1177	MS2
Cmpd 36, Dissect, 6.720 min	6.72	6.63	6.79	100957	138.032	1	230	35.2					+MS2(287.0913), 40.0eV, Dissect, 6.695-6.734min #1170-1177	MS2
Cmpd 36, Dissect, 6.720 min	6.72	6.63	6.79	100957	151.033	1	115	17.5					+MS2(287.0913), 40.0eV, Dissect, 6.695-6.734min #1170-1177	MS2
Cmpd 36, Dissect, 6.720 min	6.72	6.63	6.79	100957	153.052	1	526	80.3					+MS2(287.0913), 40.0eV, Dissect, 6.695-6.734min #1170-1177	MS2
Cmpd 36, Dissect, 6.720 min	6.72	6.63	6.79	100957	197.06	1	151	23.1					+MS2(287.0913), 40.0eV, Dissect, 6.695-6.734min #1170-1177	MS2
Cmpd 36, Dissect, 6.720 min	6.72	6.63	6.79	100957	226.068	1	249	38					+MS2(287.0913), 40.0eV, Dissect, 6.695-6.734min #1170-1177	MS2
Cmpd 36, Dissect, 6.720 min	6.72	6.63	6.79	100957	254.059		154	23.6					+MS2(287.0913), 40.0eV, Dissect, 6.695-6.734min #1170-1177	MS2
Cmpd 37, Dissect, 6.751 min	6.75	6.7	6.81	95071	123.047		169	2.1					+MS, Dissect, 6.700-6.808min #1171-1190	FullMS
Cmpd 37, Dissect, 6.751 min	6.75	6.7	6.81	95071	161.057		102	1.3					+MS, Dissect, 6.700-6.808min #1171-1190	FullMS
Cmpd 37, Dissect, 6.751 min	6.75	6.7	6.81	95071	167.07		327	4.1					+MS, Dissect, 6.700-6.808min #1171-1190	FullMS
Cmpd 37, Dissect, 6.751 min	6.75	6.7	6.81	95071	194.115		145	1.8					+MS, Dissect, 6.700-6.808min #1171-1190	FullMS
Cmpd 37, Dissect, 6.751 min	6.75	6.7	6.81	95071	195.135		111	1.4					+MS, Dissect, 6.700-6.808min #1171-1190	FullMS
Cmpd 37, Dissect, 6.751 min	6.75	6.7	6.81	95071	199.123		138	1.7					+MS, Dissect, 6.700-6.808min #1171-1190	FullMS
Cmpd 37, Dissect, 6.751 min	6.75	6.7	6.81	95071	213.146		329	4.1					+MS, Dissect, 6.700-6.808min #1171-1190	FullMS
Cmpd 37, Dissect, 6.751 min	6.75	6.7	6.81	95071	217.141		130	1.6					+MS, Dissect, 6.700-6.808min #1171-1190	FullMS
Cmpd 37, Dissect, 6.751 min	6.75	6.7	6.81	95071	222.152		223	2.8					+MS, Dissect, 6.700-6.808min #1171-1190	FullMS
Cmpd 37, Dissect, 6.751 min	6.75	6.7	6.81	95071	229.142		140	1.8					+MS, Dissect, 6.700-6.808min #1171-1190	FullMS
Cmpd 37, Dissect, 6.751 min	6.75	6.7	6.81	95071	233.15		183	2.3					+MS, Dissect, 6.700-6.808min #1171-1190	FullMS
Cmpd 37, Dissect, 6.751 min	6.75	6.7	6.81	95071	241.162		103	1.3					+MS, Dissect, 6.700-6.808min #1171-1190	FullMS
Cmpd 37, Dissect, 6.751 min	6.75	6.7	6.81	95071	257.081	1	1306	16.4	[M+Na]	234.092	4	mDa	+MS, Dissect, 6.700-6.808min #1171-1190	FullMS
Cmpd 37, Dissect, 6.751 min	6.75	6.7	6.81	95071	258.087	1	129	1.6					+MS, Dissect, 6.700-6.808min #1171-1190	FullMS
Cmpd 37, Dissect, 6.751 min	6.75	6.7	6.81	95071	262.144		202	2.5					+MS, Dissect, 6.700-6.808min #1171-1190	FullMS
Cmpd 37, Dissect, 6.751 min	6.75	6.7	6.81	95071	275.187		362	4.6					+MS, Dissect, 6.700-6.808min #1171-1190	FullMS
Cmpd 37, Dissect, 6.751 min	6.75	6.7	6.81	95071	276.195		121	1.5					+MS, Dissect, 6.700-6.808min #1171-1190	FullMS
Cmpd 37, Dissect, 6.751 min	6.75	6.7	6.81	95071	285.076	1	4758	59.9		0	4	mDa	+MS, Dissect, 6.700-6.808min #1171-1190	FullMS			C16H13O5	0.1	75.9	10.5	maackiain	10.1002/jms.4308
Cmpd 37, Dissect, 6.751 min	6.75	6.7	6.81	95071	286.078	1	1176	14.8					+MS, Dissect, 6.700-6.808min #1171-1190	FullMS
Cmpd 37, Dissect, 6.751 min	6.75	6.7	6.81	95071	287.092	1	646	8.1					+MS, Dissect, 6.700-6.808min #1171-1190	FullMS
Cmpd 37, Dissect, 6.751 min	6.75	6.7	6.81	95071	293.209		362	4.6					+MS, Dissect, 6.700-6.808min #1171-1190	FullMS
Cmpd 37, Dissect, 6.751 min	6.75	6.7	6.81	95071	313.099		300	3.8					+MS, Dissect, 6.700-6.808min #1171-1190	FullMS
Cmpd 37, Dissect, 6.751 min	6.75	6.7	6.81	95071	315.085	1	1254	15.8		0	4	mDa	+MS, Dissect, 6.700-6.808min #1171-1190	FullMS
Cmpd 37, Dissect, 6.751 min	6.75	6.7	6.81	95071	316.088	1	188	2.4					+MS, Dissect, 6.700-6.808min #1171-1190	FullMS
Cmpd 37, Dissect, 6.751 min	6.75	6.7	6.81	95071	317.096	1	156	2					+MS, Dissect, 6.700-6.808min #1171-1190	FullMS
Cmpd 37, Dissect, 6.751 min	6.75	6.7	6.81	95071	331.18		113	1.4					+MS, Dissect, 6.700-6.808min #1171-1190	FullMS
Cmpd 37, Dissect, 6.751 min	6.75	6.7	6.81	95071	346.257		285	3.6					+MS, Dissect, 6.700-6.808min #1171-1190	FullMS
Cmpd 37, Dissect, 6.751 min	6.75	6.7	6.81	95071	349.194		152	1.9					+MS, Dissect, 6.700-6.808min #1171-1190	FullMS
Cmpd 37, Dissect, 6.751 min	6.75	6.7	6.81	95071	351.216		714	9					+MS, Dissect, 6.700-6.808min #1171-1190	FullMS
Cmpd 37, Dissect, 6.751 min	6.75	6.7	6.81	95071	367.188		192	2.4					+MS, Dissect, 6.700-6.808min #1171-1190	FullMS
Cmpd 37, Dissect, 6.751 min	6.75	6.7	6.81	95071	427.266		302	3.8					+MS, Dissect, 6.700-6.808min #1171-1190	FullMS
Cmpd 37, Dissect, 6.751 min	6.75	6.7	6.81	95071	453.328		111	1.4					+MS, Dissect, 6.700-6.808min #1171-1190	FullMS
Cmpd 37, Dissect, 6.751 min	6.75	6.7	6.81	95071	475.126	1	606	7.6		0	20	ppm	+MS, Dissect, 6.700-6.808min #1171-1190	FullMS
Cmpd 37, Dissect, 6.751 min	6.75	6.7	6.81	95071	476.125	1	171	2.1					+MS, Dissect, 6.700-6.808min #1171-1190	FullMS
Cmpd 37, Dissect, 6.751 min	6.75	6.7	6.81	95071	487.33		157	2					+MS, Dissect, 6.700-6.808min #1171-1190	FullMS
Cmpd 37, Dissect, 6.751 min	6.75	6.7	6.81	95071	491.155	1	1346	16.9	[2M+Na]	0	10	ppm	+MS, Dissect, 6.700-6.808min #1171-1190	FullMS
Cmpd 37, Dissect, 6.751 min	6.75	6.7	6.81	95071	492.158	1	434	5.5					+MS, Dissect, 6.700-6.808min #1171-1190	FullMS
Cmpd 37, Dissect, 6.751 min	6.75	6.7	6.81	95071	493.152	1	111	1.4					+MS, Dissect, 6.700-6.808min #1171-1190	FullMS
Cmpd 37, Dissect, 6.751 min	6.75	6.7	6.81	95071	497.111		180	2.3					+MS, Dissect, 6.700-6.808min #1171-1190	FullMS
Cmpd 37, Dissect, 6.751 min	6.75	6.7	6.81	95071	505.168		128	1.6					+MS, Dissect, 6.700-6.808min #1171-1190	FullMS
Cmpd 37, Dissect, 6.751 min	6.75	6.7	6.81	95071	506.163		119	1.5					+MS, Dissect, 6.700-6.808min #1171-1190	FullMS
Cmpd 37, Dissect, 6.751 min	6.75	6.7	6.81	95071	513.123		229	2.9					+MS, Dissect, 6.700-6.808min #1171-1190	FullMS
Cmpd 37, Dissect, 6.751 min	6.75	6.7	6.81	95071	519.149	1	7948	100	[2M+?]	518.141	10	ppm	+MS, Dissect, 6.700-6.808min #1171-1190	FullMS			C25H27O12	1.2	17.1	12.5	onogenin acetylhexoside
Cmpd 37, Dissect, 6.751 min	6.75	6.7	6.81	95071	520.151	1	2462	31					+MS, Dissect, 6.700-6.808min #1171-1190	FullMS
Cmpd 37, Dissect, 6.751 min	6.75	6.7	6.81	95071	521.159	1	577	7.3					+MS, Dissect, 6.700-6.808min #1171-1190	FullMS
Cmpd 37, Dissect, 6.751 min	6.75	6.7	6.81	95071	541.134	1	680	8.6	[2M+?]	518.145	20	ppm	+MS, Dissect, 6.700-6.808min #1171-1190	FullMS
Cmpd 37, Dissect, 6.751 min	6.75	6.7	6.81	95071	542.131	1	209	2.6					+MS, Dissect, 6.700-6.808min #1171-1190	FullMS
Cmpd 37, Dissect, 6.751 min	6.75	6.7	6.81	95071	605.173		148	1.9					+MS, Dissect, 6.700-6.808min #1171-1190	FullMS
Cmpd 37, Dissect, 6.751 min	6.75	6.7	6.81	95071	643.237		241	3					+MS, Dissect, 6.700-6.808min #1171-1190	FullMS
Cmpd 37, Dissect, 6.751 min	6.75	6.7	6.81	95071	665.212		162	2					+MS, Dissect, 6.700-6.808min #1171-1190	FullMS
Cmpd 37, Dissect, 6.751 min	6.75	6.7	6.81	95071	869.338		187	2.4					+MS, Dissect, 6.700-6.808min #1171-1190	FullMS
Cmpd 37, Dissect, 6.751 min	6.75	6.7	6.81	95071	1031.28		128	1.6					+MS, Dissect, 6.700-6.808min #1171-1190	FullMS
Cmpd 37, Dissect, 6.751 min	6.75	6.7	6.81	95071	1059.3		178	2.2					+MS, Dissect, 6.700-6.808min #1171-1190	FullMS
Cmpd 37, Dissect, 6.751 min	6.75	6.7	6.81	95071	1060.27		128	1.6					+MS, Dissect, 6.700-6.808min #1171-1190	FullMS
Cmpd 37, Dissect, 6.751 min	6.75	6.7	6.81	95071	135.043	1	1409	100					+MS2(519.1485), 40.0eV, Dissect, 6.740-6.780min #1178-1185	MS2
Cmpd 37, Dissect, 6.751 min	6.75	6.7	6.81	95071	136.048	1	155	11					+MS2(519.1485), 40.0eV, Dissect, 6.740-6.780min #1178-1185	MS2
Cmpd 37, Dissect, 6.751 min	6.75	6.7	6.81	95071	137.034	1	148	10.5					+MS2(519.1485), 40.0eV, Dissect, 6.740-6.780min #1178-1185	MS2
Cmpd 37, Dissect, 6.751 min	6.75	6.7	6.81	95071	163.038	1	1122	79.6					+MS2(519.1485), 40.0eV, Dissect, 6.740-6.780min #1178-1185	MS2
Cmpd 37, Dissect, 6.751 min	6.75	6.7	6.81	95071	164.041	1	172	12.2					+MS2(519.1485), 40.0eV, Dissect, 6.740-6.780min #1178-1185	MS2
Cmpd 37, Dissect, 6.751 min	6.75	6.7	6.81	95071	165.056		264	18.8					+MS2(519.1485), 40.0eV, Dissect, 6.740-6.780min #1178-1185	MS2
Cmpd 37, Dissect, 6.751 min	6.75	6.7	6.81	95071	177.054	1	426	30.2					+MS2(519.1485), 40.0eV, Dissect, 6.740-6.780min #1178-1185	MS2
Cmpd 37, Dissect, 6.751 min	6.75	6.7	6.81	95071	178.056	1	138	9.8					+MS2(519.1485), 40.0eV, Dissect, 6.740-6.780min #1178-1185	MS2
Cmpd 37, Dissect, 6.751 min	6.75	6.7	6.81	95071	229.086		129	9.1					+MS2(519.1485), 40.0eV, Dissect, 6.740-6.780min #1178-1185	MS2
Cmpd 37, Dissect, 6.751 min	6.75	6.7	6.81	95071	255.064		102	7.2					+MS2(519.1485), 40.0eV, Dissect, 6.740-6.780min #1178-1185	MS2
Cmpd 37, Dissect, 6.751 min	6.75	6.7	6.81	95071	257.084	1	152	10.8					+MS2(519.1485), 40.0eV, Dissect, 6.740-6.780min #1178-1185	MS2
Cmpd 37, Dissect, 6.751 min	6.75	6.7	6.81	95071	287.09	1	851	60.4					+MS2(519.1485), 40.0eV, Dissect, 6.740-6.780min #1178-1185	MS2
Cmpd 37, Dissect, 6.751 min	6.75	6.7	6.81	95071	297.073	1	237	16.8					+MS2(519.1485), 40.0eV, Dissect, 6.740-6.780min #1178-1185	MS2
Cmpd 37, Dissect, 6.751 min	6.75	6.7	6.81	95071	315.085	1	589	41.8					+MS2(519.1485), 40.0eV, Dissect, 6.740-6.780min #1178-1185	MS2
Cmpd 37, Dissect, 6.751 min	6.75	6.7	6.81	95071	316.091	1	174	12.3					+MS2(519.1485), 40.0eV, Dissect, 6.740-6.780min #1178-1185	MS2
Cmpd 37, Dissect, 6.751 min	6.75	6.7	6.81	95071	95.046		104	8.3					+MS2(285.0759), 40.0eV, Dissect, 6.757-6.768min #1181-1183	MS2
Cmpd 37, Dissect, 6.751 min	6.75	6.7	6.81	95071	107.049	1	1258	100					+MS2(285.0759), 40.0eV, Dissect, 6.757-6.768min #1181-1183	MS2
Cmpd 37, Dissect, 6.751 min	6.75	6.7	6.81	95071	108.049	1	172	13.7					+MS2(285.0759), 40.0eV, Dissect, 6.757-6.768min #1181-1183	MS2
Cmpd 37, Dissect, 6.751 min	6.75	6.7	6.81	95071	123.043	1	607	48.3					+MS2(285.0759), 40.0eV, Dissect, 6.757-6.768min #1181-1183	MS2
Cmpd 37, Dissect, 6.751 min	6.75	6.7	6.81	95071	125.058		146	11.6					+MS2(285.0759), 40.0eV, Dissect, 6.757-6.768min #1181-1183	MS2
Cmpd 37, Dissect, 6.751 min	6.75	6.7	6.81	95071	135.047	1	104	8.3					+MS2(285.0759), 40.0eV, Dissect, 6.757-6.768min #1181-1183	MS2
Cmpd 37, Dissect, 6.751 min	6.75	6.7	6.81	95071	137.05	1	218	17.3					+MS2(285.0759), 40.0eV, Dissect, 6.757-6.768min #1181-1183	MS2
Cmpd 37, Dissect, 6.751 min	6.75	6.7	6.81	95071	138.025	1	112	8.9					+MS2(285.0759), 40.0eV, Dissect, 6.757-6.768min #1181-1183	MS2
Cmpd 37, Dissect, 6.751 min	6.75	6.7	6.81	95071	151.039		219	17.4					+MS2(285.0759), 40.0eV, Dissect, 6.757-6.768min #1181-1183	MS2
Cmpd 37, Dissect, 6.751 min	6.75	6.7	6.81	95071	198.06		162	12.8					+MS2(285.0759), 40.0eV, Dissect, 6.757-6.768min #1181-1183	MS2
Cmpd 37, Dissect, 6.751 min	6.75	6.7	6.81	95071	213.057		130	10.3					+MS2(285.0759), 40.0eV, Dissect, 6.757-6.768min #1181-1183	MS2
Cmpd 38, Dissect, 6.803 min	6.8	6.76	6.94	84471	111.082		108	1.7					+MS, Dissect, 6.762-6.944min #1182-1214	FullMS
Cmpd 38, Dissect, 6.803 min	6.8	6.76	6.94	84471	143.108		121	1.9					+MS, Dissect, 6.762-6.944min #1182-1214	FullMS
Cmpd 38, Dissect, 6.803 min	6.8	6.76	6.94	84471	145.049		108	1.7					+MS, Dissect, 6.762-6.944min #1182-1214	FullMS
Cmpd 38, Dissect, 6.803 min	6.8	6.76	6.94	84471	173.116		119	1.9					+MS, Dissect, 6.762-6.944min #1182-1214	FullMS
Cmpd 38, Dissect, 6.803 min	6.8	6.76	6.94	84471	223.136		223	3.6					+MS, Dissect, 6.762-6.944min #1182-1214	FullMS
Cmpd 38, Dissect, 6.803 min	6.8	6.76	6.94	84471	235.17		106	1.7					+MS, Dissect, 6.762-6.944min #1182-1214	FullMS
Cmpd 38, Dissect, 6.803 min	6.8	6.76	6.94	84471	259.1		129	2.1					+MS, Dissect, 6.762-6.944min #1182-1214	FullMS
Cmpd 38, Dissect, 6.803 min	6.8	6.76	6.94	84471	279.182		201	3.2					+MS, Dissect, 6.762-6.944min #1182-1214	FullMS
Cmpd 38, Dissect, 6.803 min	6.8	6.76	6.94	84471	287.089		181	2.9					+MS, Dissect, 6.762-6.944min #1182-1214	FullMS
Cmpd 38, Dissect, 6.803 min	6.8	6.76	6.94	84471	289.108		491	7.9					+MS, Dissect, 6.762-6.944min #1182-1214	FullMS
Cmpd 38, Dissect, 6.803 min	6.8	6.76	6.94	84471	299.065	1	1330	21.4		0	4	mDa	+MS, Dissect, 6.762-6.944min #1182-1214	FullMS
Cmpd 38, Dissect, 6.803 min	6.8	6.76	6.94	84471	300.07	1	214	3.4					+MS, Dissect, 6.762-6.944min #1182-1214	FullMS
Cmpd 38, Dissect, 6.803 min	6.8	6.76	6.94	84471	309.074		195	3.1					+MS, Dissect, 6.762-6.944min #1182-1214	FullMS
Cmpd 38, Dissect, 6.803 min	6.8	6.76	6.94	84471	311.091		161	2.6					+MS, Dissect, 6.762-6.944min #1182-1214	FullMS
Cmpd 38, Dissect, 6.803 min	6.8	6.76	6.94	84471	311.216		145	2.3					+MS, Dissect, 6.762-6.944min #1182-1214	FullMS
Cmpd 38, Dissect, 6.803 min	6.8	6.76	6.94	84471	327.088		111	1.8					+MS, Dissect, 6.762-6.944min #1182-1214	FullMS
Cmpd 38, Dissect, 6.803 min	6.8	6.76	6.94	84471	352.214		139	2.2					+MS, Dissect, 6.762-6.944min #1182-1214	FullMS
Cmpd 38, Dissect, 6.803 min	6.8	6.76	6.94	84471	421.218		435	7					+MS, Dissect, 6.762-6.944min #1182-1214	FullMS
Cmpd 38, Dissect, 6.803 min	6.8	6.76	6.94	84471	453.333		126	2					+MS, Dissect, 6.762-6.944min #1182-1214	FullMS
Cmpd 38, Dissect, 6.803 min	6.8	6.76	6.94	84471	475.122		147	2.4					+MS, Dissect, 6.762-6.944min #1182-1214	FullMS
Cmpd 38, Dissect, 6.803 min	6.8	6.76	6.94	84471	537.141	1	525	8.4		0	20	ppm	+MS, Dissect, 6.762-6.944min #1182-1214	FullMS
Cmpd 38, Dissect, 6.803 min	6.8	6.76	6.94	84471	538.144	1	113	1.8					+MS, Dissect, 6.762-6.944min #1182-1214	FullMS
Cmpd 38, Dissect, 6.803 min	6.8	6.76	6.94	84471	555.15	1	531	8.5		0	20	ppm	+MS, Dissect, 6.762-6.944min #1182-1214	FullMS
Cmpd 38, Dissect, 6.803 min	6.8	6.76	6.94	84471	556.155	1	196	3.1					+MS, Dissect, 6.762-6.944min #1182-1214	FullMS
Cmpd 38, Dissect, 6.803 min	6.8	6.76	6.94	84471	573.16	1	1208	19.4	[M+H]	572.154	10	ppm	+MS, Dissect, 6.762-6.944min #1182-1214	FullMS
Cmpd 38, Dissect, 6.803 min	6.8	6.76	6.94	84471	574.164	1	297	4.8					+MS, Dissect, 6.762-6.944min #1182-1214	FullMS
Cmpd 38, Dissect, 6.803 min	6.8	6.76	6.94	84471	575.171	1	116	1.9					+MS, Dissect, 6.762-6.944min #1182-1214	FullMS
Cmpd 38, Dissect, 6.803 min	6.8	6.76	6.94	84471	589.192	1	6228	100	[M+H]	588.185	10	ppm	+MS, Dissect, 6.762-6.944min #1182-1214	FullMS
Cmpd 38, Dissect, 6.803 min	6.8	6.76	6.94	84471	590.19	1	4566	73.3					+MS, Dissect, 6.762-6.944min #1182-1214	FullMS
Cmpd 38, Dissect, 6.803 min	6.8	6.76	6.94	84471	591.191	1	854	13.7					+MS, Dissect, 6.762-6.944min #1182-1214	FullMS
Cmpd 38, Dissect, 6.803 min	6.8	6.76	6.94	84471	592.192	1	360	5.8					+MS, Dissect, 6.762-6.944min #1182-1214	FullMS
Cmpd 38, Dissect, 6.803 min	6.8	6.76	6.94	84471	595.144	1	799	12.8	[M+Na]	572.155	20	ppm	+MS, Dissect, 6.762-6.944min #1182-1214	FullMS
Cmpd 38, Dissect, 6.803 min	6.8	6.76	6.94	84471	596.148	1	255	4.1					+MS, Dissect, 6.762-6.944min #1182-1214	FullMS
Cmpd 38, Dissect, 6.803 min	6.8	6.76	6.94	84471	597.164	1	106	1.7					+MS, Dissect, 6.762-6.944min #1182-1214	FullMS
Cmpd 38, Dissect, 6.803 min	6.8	6.76	6.94	84471	606.209		180	2.9					+MS, Dissect, 6.762-6.944min #1182-1214	FullMS
Cmpd 38, Dissect, 6.803 min	6.8	6.76	6.94	84471	611.167	1	1181	19	[M+Na]	588.178	10	ppm	+MS, Dissect, 6.762-6.944min #1182-1214	FullMS
Cmpd 38, Dissect, 6.803 min	6.8	6.76	6.94	84471	612.166	1	428	6.9					+MS, Dissect, 6.762-6.944min #1182-1214	FullMS
Cmpd 38, Dissect, 6.803 min	6.8	6.76	6.94	84471	627.154		256	4.1					+MS, Dissect, 6.762-6.944min #1182-1214	FullMS
Cmpd 38, Dissect, 6.803 min	6.8	6.76	6.94	84471	1162.33		272	4.4					+MS, Dissect, 6.762-6.944min #1182-1214	FullMS
Cmpd 38, Dissect, 6.803 min	6.8	6.76	6.94	84471	1163.34		158	2.5					+MS, Dissect, 6.762-6.944min #1182-1214	FullMS
Cmpd 38, Dissect, 6.803 min	6.8	6.76	6.94	84471	1167.29	1	361	5.8		0	20	ppm	+MS, Dissect, 6.762-6.944min #1182-1214	FullMS
Cmpd 38, Dissect, 6.803 min	6.8	6.76	6.94	84471	1168.31	1	160	2.6					+MS, Dissect, 6.762-6.944min #1182-1214	FullMS
Cmpd 38, Dissect, 6.803 min	6.8	6.76	6.94	84471	1178.36		134	2.1					+MS, Dissect, 6.762-6.944min #1182-1214	FullMS
Cmpd 38, Dissect, 6.803 min	6.8	6.76	6.94	84471	1179.37		194	3.1					+MS, Dissect, 6.762-6.944min #1182-1214	FullMS
Cmpd 38, Dissect, 6.803 min	6.8	6.76	6.94	84471	1183.31	1	317	5.1	[2M+K]	0	20	ppm	+MS, Dissect, 6.762-6.944min #1182-1214	FullMS
Cmpd 38, Dissect, 6.803 min	6.8	6.76	6.94	84471	1184.31	1	196	3.2					+MS, Dissect, 6.762-6.944min #1182-1214	FullMS
Cmpd 38, Dissect, 6.803 min	6.8	6.76	6.94	84471	109.03		164	27.7					+MS2(589.1922), 40.0eV, Dissect, 6.791-6.831min #1187-1194	MS2
Cmpd 38, Dissect, 6.803 min	6.8	6.76	6.94	84471	123.043	1	515	86.7					+MS2(589.1922), 40.0eV, Dissect, 6.791-6.831min #1187-1194	MS2
Cmpd 38, Dissect, 6.803 min	6.8	6.76	6.94	84471	127.037	1	405	68.1					+MS2(589.1922), 40.0eV, Dissect, 6.791-6.831min #1187-1194	MS2
Cmpd 38, Dissect, 6.803 min	6.8	6.76	6.94	84471	135.044	1	370	62.3					+MS2(589.1922), 40.0eV, Dissect, 6.791-6.831min #1187-1194	MS2
Cmpd 38, Dissect, 6.803 min	6.8	6.76	6.94	84471	145.048	1	353	59.4					+MS2(589.1922), 40.0eV, Dissect, 6.791-6.831min #1187-1194	MS2
Cmpd 38, Dissect, 6.803 min	6.8	6.76	6.94	84471	151.039		594	100					+MS2(589.1922), 40.0eV, Dissect, 6.791-6.831min #1187-1194	MS2
Cmpd 38, Dissect, 6.803 min	6.8	6.76	6.94	84471	163.041	1	321	54.1					+MS2(589.1922), 40.0eV, Dissect, 6.791-6.831min #1187-1194	MS2
Cmpd 38, Dissect, 6.803 min	6.8	6.76	6.94	84471	175.039	1	225	37.8					+MS2(589.1922), 40.0eV, Dissect, 6.791-6.831min #1187-1194	MS2
Cmpd 38, Dissect, 6.803 min	6.8	6.76	6.94	84471	273.117	1	288	48.5					+MS2(589.1922), 40.0eV, Dissect, 6.791-6.831min #1187-1194	MS2
Cmpd 38, Dissect, 6.803 min	6.8	6.76	6.94	84471	274.115	1	132	22.3					+MS2(589.1922), 40.0eV, Dissect, 6.791-6.831min #1187-1194	MS2
Cmpd 38, Dissect, 6.803 min	6.8	6.76	6.94	84471	285.074	1	374	62.9					+MS2(589.1922), 40.0eV, Dissect, 6.791-6.831min #1187-1194	MS2
Cmpd 38, Dissect, 6.803 min	6.8	6.76	6.94	84471	301.104	1	518	87.2					+MS2(589.1922), 40.0eV, Dissect, 6.791-6.831min #1187-1194	MS2
Cmpd 38, Dissect, 6.803 min	6.8	6.76	6.94	84471	302.107	1	102	17.2					+MS2(589.1922), 40.0eV, Dissect, 6.791-6.831min #1187-1194	MS2
Cmpd 38, Dissect, 6.803 min	6.8	6.76	6.94	84471	595.147	1	199	33.5					+MS2(589.1922), 40.0eV, Dissect, 6.791-6.831min #1187-1194	MS2
Cmpd 39, Dissect, 6.834 min	6.83	6.77	6.93	160373	95.0864		141	3					+MS, Dissect, 6.774-6.932min #1184-1212	FullMS
Cmpd 39, Dissect, 6.834 min	6.83	6.77	6.93	160373	109.1		130	2.8					+MS, Dissect, 6.774-6.932min #1184-1212	FullMS
Cmpd 39, Dissect, 6.834 min	6.83	6.77	6.93	160373	123.045		156	3.3					+MS, Dissect, 6.774-6.932min #1184-1212	FullMS
Cmpd 39, Dissect, 6.834 min	6.83	6.77	6.93	160373	135.081		120	2.5					+MS, Dissect, 6.774-6.932min #1184-1212	FullMS
Cmpd 39, Dissect, 6.834 min	6.83	6.77	6.93	160373	137.066		596	12.7					+MS, Dissect, 6.774-6.932min #1184-1212	FullMS
Cmpd 39, Dissect, 6.834 min	6.83	6.77	6.93	160373	151.044		211	4.5					+MS, Dissect, 6.774-6.932min #1184-1212	FullMS
Cmpd 39, Dissect, 6.834 min	6.83	6.77	6.93	160373	153.057	2	337	7.2		0	8	mDa	+MS, Dissect, 6.774-6.932min #1184-1212	FullMS
Cmpd 39, Dissect, 6.834 min	6.83	6.77	6.93	160373	153.089		106	2.3					+MS, Dissect, 6.774-6.932min #1184-1212	FullMS
Cmpd 39, Dissect, 6.834 min	6.83	6.77	6.93	160373	155.107	1	4165	88.7		0	4	mDa	+MS, Dissect, 6.774-6.932min #1184-1212	FullMS
Cmpd 39, Dissect, 6.834 min	6.83	6.77	6.93	160373	156.109	1	443	9.4					+MS, Dissect, 6.774-6.932min #1184-1212	FullMS
Cmpd 39, Dissect, 6.834 min	6.83	6.77	6.93	160373	167.074		153	3.3					+MS, Dissect, 6.774-6.932min #1184-1212	FullMS
Cmpd 39, Dissect, 6.834 min	6.83	6.77	6.93	160373	171.099		108	2.3					+MS, Dissect, 6.774-6.932min #1184-1212	FullMS
Cmpd 39, Dissect, 6.834 min	6.83	6.77	6.93	160373	173.117		271	5.8					+MS, Dissect, 6.774-6.932min #1184-1212	FullMS
Cmpd 39, Dissect, 6.834 min	6.83	6.77	6.93	160373	181.117		101	2.1					+MS, Dissect, 6.774-6.932min #1184-1212	FullMS
Cmpd 39, Dissect, 6.834 min	6.83	6.77	6.93	160373	195.102	1	1783	38		0	4	mDa	+MS, Dissect, 6.774-6.932min #1184-1212	FullMS
Cmpd 39, Dissect, 6.834 min	6.83	6.77	6.93	160373	196.102	1	156	3.3					+MS, Dissect, 6.774-6.932min #1184-1212	FullMS
Cmpd 39, Dissect, 6.834 min	6.83	6.77	6.93	160373	207.105		330	7					+MS, Dissect, 6.774-6.932min #1184-1212	FullMS
Cmpd 39, Dissect, 6.834 min	6.83	6.77	6.93	160373	217.085		203	4.3					+MS, Dissect, 6.774-6.932min #1184-1212	FullMS
Cmpd 39, Dissect, 6.834 min	6.83	6.77	6.93	160373	219.154		142	3					+MS, Dissect, 6.774-6.932min #1184-1212	FullMS
Cmpd 39, Dissect, 6.834 min	6.83	6.77	6.93	160373	225.114		246	5.2					+MS, Dissect, 6.774-6.932min #1184-1212	FullMS
Cmpd 39, Dissect, 6.834 min	6.83	6.77	6.93	160373	247.095	1	1009	21.5		0	4	mDa	+MS, Dissect, 6.774-6.932min #1184-1212	FullMS
Cmpd 39, Dissect, 6.834 min	6.83	6.77	6.93	160373	248.096	1	140	3					+MS, Dissect, 6.774-6.932min #1184-1212	FullMS
Cmpd 39, Dissect, 6.834 min	6.83	6.77	6.93	160373	249.145		126	2.7					+MS, Dissect, 6.774-6.932min #1184-1212	FullMS
Cmpd 39, Dissect, 6.834 min	6.83	6.77	6.93	160373	263.123		154	3.3					+MS, Dissect, 6.774-6.932min #1184-1212	FullMS
Cmpd 39, Dissect, 6.834 min	6.83	6.77	6.93	160373	269.083		294	6.3					+MS, Dissect, 6.774-6.932min #1184-1212	FullMS
Cmpd 39, Dissect, 6.834 min	6.83	6.77	6.93	160373	269.17		110	2.3					+MS, Dissect, 6.774-6.932min #1184-1212	FullMS
Cmpd 39, Dissect, 6.834 min	6.83	6.77	6.93	160373	271.093	1	1145	24.4		0	4	mDa	+MS, Dissect, 6.774-6.932min #1184-1212	FullMS
Cmpd 39, Dissect, 6.834 min	6.83	6.77	6.93	160373	272.099	1	257	5.5					+MS, Dissect, 6.774-6.932min #1184-1212	FullMS
Cmpd 39, Dissect, 6.834 min	6.83	6.77	6.93	160373	272.215		103	2.2					+MS, Dissect, 6.774-6.932min #1184-1212	FullMS
Cmpd 39, Dissect, 6.834 min	6.83	6.77	6.93	160373	277.164		265	5.6					+MS, Dissect, 6.774-6.932min #1184-1212	FullMS
Cmpd 39, Dissect, 6.834 min	6.83	6.77	6.93	160373	283.098		137	2.9					+MS, Dissect, 6.774-6.932min #1184-1212	FullMS
Cmpd 39, Dissect, 6.834 min	6.83	6.77	6.93	160373	287.089		130	2.8					+MS, Dissect, 6.774-6.932min #1184-1212	FullMS
Cmpd 39, Dissect, 6.834 min	6.83	6.77	6.93	160373	289.108		181	3.9					+MS, Dissect, 6.774-6.932min #1184-1212	FullMS
Cmpd 39, Dissect, 6.834 min	6.83	6.77	6.93	160373	291.19		104	2.2					+MS, Dissect, 6.774-6.932min #1184-1212	FullMS
Cmpd 39, Dissect, 6.834 min	6.83	6.77	6.93	160373	295.061	1	1468	31.3		0	4	mDa	+MS, Dissect, 6.774-6.932min #1184-1212	FullMS
Cmpd 39, Dissect, 6.834 min	6.83	6.77	6.93	160373	296.061	1	367	7.8					+MS, Dissect, 6.774-6.932min #1184-1212	FullMS
Cmpd 39, Dissect, 6.834 min	6.83	6.77	6.93	160373	299.073		146	3.1					+MS, Dissect, 6.774-6.932min #1184-1212	FullMS
Cmpd 39, Dissect, 6.834 min	6.83	6.77	6.93	160373	309.073		607	12.9					+MS, Dissect, 6.774-6.932min #1184-1212	FullMS
Cmpd 39, Dissect, 6.834 min	6.83	6.77	6.93	160373	315.085	1	619	13.2		0	8	mDa	+MS, Dissect, 6.774-6.932min #1184-1212	FullMS
Cmpd 39, Dissect, 6.834 min	6.83	6.77	6.93	160373	316.089	1	127	2.7					+MS, Dissect, 6.774-6.932min #1184-1212	FullMS
Cmpd 39, Dissect, 6.834 min	6.83	6.77	6.93	160373	321.072		147	3.1					+MS, Dissect, 6.774-6.932min #1184-1212	FullMS
Cmpd 39, Dissect, 6.834 min	6.83	6.77	6.93	160373	327.087	1	441	9.4		0	8	mDa	+MS, Dissect, 6.774-6.932min #1184-1212	FullMS
Cmpd 39, Dissect, 6.834 min	6.83	6.77	6.93	160373	328.08	1	159	3.4					+MS, Dissect, 6.774-6.932min #1184-1212	FullMS
Cmpd 39, Dissect, 6.834 min	6.83	6.77	6.93	160373	335.153		198	4.2					+MS, Dissect, 6.774-6.932min #1184-1212	FullMS
Cmpd 39, Dissect, 6.834 min	6.83	6.77	6.93	160373	349.198		187	4					+MS, Dissect, 6.774-6.932min #1184-1212	FullMS
Cmpd 39, Dissect, 6.834 min	6.83	6.77	6.93	160373	405.224		329	7					+MS, Dissect, 6.774-6.932min #1184-1212	FullMS
Cmpd 39, Dissect, 6.834 min	6.83	6.77	6.93	160373	461.344		181	3.9					+MS, Dissect, 6.774-6.932min #1184-1212	FullMS
Cmpd 39, Dissect, 6.834 min	6.83	6.77	6.93	160373	501.168		126	2.7					+MS, Dissect, 6.774-6.932min #1184-1212	FullMS
Cmpd 39, Dissect, 6.834 min	6.83	6.77	6.93	160373	501.313		165	3.5					+MS, Dissect, 6.774-6.932min #1184-1212	FullMS
Cmpd 39, Dissect, 6.834 min	6.83	6.77	6.93	160373	537.141	1	663	14.1		0	20	ppm	+MS, Dissect, 6.774-6.932min #1184-1212	FullMS
Cmpd 39, Dissect, 6.834 min	6.83	6.77	6.93	160373	538.144	1	284	6.1					+MS, Dissect, 6.774-6.932min #1184-1212	FullMS
Cmpd 39, Dissect, 6.834 min	6.83	6.77	6.93	160373	541.156		127	2.7					+MS, Dissect, 6.774-6.932min #1184-1212	FullMS
Cmpd 39, Dissect, 6.834 min	6.83	6.77	6.93	160373	555.151	1	1437	30.6		0	10	ppm	+MS, Dissect, 6.774-6.932min #1184-1212	FullMS
Cmpd 39, Dissect, 6.834 min	6.83	6.77	6.93	160373	556.157	1	406	8.6					+MS, Dissect, 6.774-6.932min #1184-1212	FullMS
Cmpd 39, Dissect, 6.834 min	6.83	6.77	6.93	160373	559.192	1	292	6.2		0	20	ppm	+MS, Dissect, 6.774-6.932min #1184-1212	FullMS
Cmpd 39, Dissect, 6.834 min	6.83	6.77	6.93	160373	560.187	1	109	2.3					+MS, Dissect, 6.774-6.932min #1184-1212	FullMS
Cmpd 39, Dissect, 6.834 min	6.83	6.77	6.93	160373	573.159	1	2910	62	[M+H]	572.152	10	ppm	+MS, Dissect, 6.774-6.932min #1184-1212	FullMS
Cmpd 39, Dissect, 6.834 min	6.83	6.77	6.93	160373	574.162	1	894	19					+MS, Dissect, 6.774-6.932min #1184-1212	FullMS
Cmpd 39, Dissect, 6.834 min	6.83	6.77	6.93	160373	575.168	1	222	4.7					+MS, Dissect, 6.774-6.932min #1184-1212	FullMS
Cmpd 39, Dissect, 6.834 min	6.83	6.77	6.93	160373	576.207	1	419	8.9		0	20	ppm	+MS, Dissect, 6.774-6.932min #1184-1212	FullMS
Cmpd 39, Dissect, 6.834 min	6.83	6.77	6.93	160373	577.194	1	175	3.7					+MS, Dissect, 6.774-6.932min #1184-1212	FullMS
Cmpd 39, Dissect, 6.834 min	6.83	6.77	6.93	160373	581.179		101	2.1					+MS, Dissect, 6.774-6.932min #1184-1212	FullMS
Cmpd 39, Dissect, 6.834 min	6.83	6.77	6.93	160373	587.159		102	2.2					+MS, Dissect, 6.774-6.932min #1184-1212	FullMS
Cmpd 39, Dissect, 6.834 min	6.83	6.77	6.93	160373	590.189	1	4695	100	[M+NH4]	572.155	10	ppm	+MS, Dissect, 6.774-6.932min #1184-1212	FullMS
Cmpd 39, Dissect, 6.834 min	6.83	6.77	6.93	160373	591.188	1	1991	42.4					+MS, Dissect, 6.774-6.932min #1184-1212	FullMS
Cmpd 39, Dissect, 6.834 min	6.83	6.77	6.93	160373	592.192	1	332	7.1					+MS, Dissect, 6.774-6.932min #1184-1212	FullMS
Cmpd 39, Dissect, 6.834 min	6.83	6.77	6.93	160373	593.196	1	135	2.9					+MS, Dissect, 6.774-6.932min #1184-1212	FullMS
Cmpd 39, Dissect, 6.834 min	6.83	6.77	6.93	160373	595.143	1	2425	51.7	[M+Na]	572.154	10	ppm	+MS, Dissect, 6.774-6.932min #1184-1212	FullMS
Cmpd 39, Dissect, 6.834 min	6.83	6.77	6.93	160373	596.147	1	824	17.6					+MS, Dissect, 6.774-6.932min #1184-1212	FullMS
Cmpd 39, Dissect, 6.834 min	6.83	6.77	6.93	160373	597.159	1	254	5.4					+MS, Dissect, 6.774-6.932min #1184-1212	FullMS
Cmpd 39, Dissect, 6.834 min	6.83	6.77	6.93	160373	611.155	1	376	8		0	20	ppm	+MS, Dissect, 6.774-6.932min #1184-1212	FullMS
Cmpd 39, Dissect, 6.834 min	6.83	6.77	6.93	160373	612.158	1	135	2.9					+MS, Dissect, 6.774-6.932min #1184-1212	FullMS
Cmpd 39, Dissect, 6.834 min	6.83	6.77	6.93	160373	1162.33	1	706	15	[M+NH4]	1144.29	20	ppm	+MS, Dissect, 6.774-6.932min #1184-1212	FullMS
Cmpd 39, Dissect, 6.834 min	6.83	6.77	6.93	160373	1163.34	1	459	9.8					+MS, Dissect, 6.774-6.932min #1184-1212	FullMS
Cmpd 39, Dissect, 6.834 min	6.83	6.77	6.93	160373	1164.34	1	203	4.3					+MS, Dissect, 6.774-6.932min #1184-1212	FullMS
Cmpd 39, Dissect, 6.834 min	6.83	6.77	6.93	160373	1167.28	1	1068	22.8	[M+Na]	1144.29	10	ppm	+MS, Dissect, 6.774-6.932min #1184-1212	FullMS
Cmpd 39, Dissect, 6.834 min	6.83	6.77	6.93	160373	1168.3	1	567	12.1					+MS, Dissect, 6.774-6.932min #1184-1212	FullMS
Cmpd 39, Dissect, 6.834 min	6.83	6.77	6.93	160373	1169.29	1	264	5.6					+MS, Dissect, 6.774-6.932min #1184-1212	FullMS
Cmpd 39, Dissect, 6.834 min	6.83	6.77	6.93	160373	1183.3		227	4.8					+MS, Dissect, 6.774-6.932min #1184-1212	FullMS
Cmpd 39, Dissect, 6.834 min	6.83	6.77	6.93	160373	1184.31		164	3.5					+MS, Dissect, 6.774-6.932min #1184-1212	FullMS
Cmpd 39, Dissect, 6.834 min	6.83	6.77	6.93	160373	1185.32		131	2.8					+MS, Dissect, 6.774-6.932min #1184-1212	FullMS
Cmpd 39, Dissect, 6.834 min	6.83	6.77	6.93	160373	123.044		273	42.8					+MS2(573.1591), 40.0eV, Dissect, 6.819-6.836min #1192-1195	MS2
Cmpd 39, Dissect, 6.834 min	6.83	6.77	6.93	160373	127.038		348	54.4					+MS2(573.1591), 40.0eV, Dissect, 6.819-6.836min #1192-1195	MS2
Cmpd 39, Dissect, 6.834 min	6.83	6.77	6.93	160373	137.063		122	19					+MS2(573.1591), 40.0eV, Dissect, 6.819-6.836min #1192-1195	MS2
Cmpd 39, Dissect, 6.834 min	6.83	6.77	6.93	160373	145.049	1	483	75.6					+MS2(573.1591), 40.0eV, Dissect, 6.819-6.836min #1192-1195	MS2
Cmpd 39, Dissect, 6.834 min	6.83	6.77	6.93	160373	147.041		109	17.1					+MS2(573.1591), 40.0eV, Dissect, 6.819-6.836min #1192-1195	MS2
Cmpd 39, Dissect, 6.834 min	6.83	6.77	6.93	160373	151.038	1	638	100					+MS2(573.1591), 40.0eV, Dissect, 6.819-6.836min #1192-1195	MS2
Cmpd 39, Dissect, 6.834 min	6.83	6.77	6.93	160373	152.041	1	102	16					+MS2(573.1591), 40.0eV, Dissect, 6.819-6.836min #1192-1195	MS2
Cmpd 39, Dissect, 6.834 min	6.83	6.77	6.93	160373	165.054	1	600	93.9					+MS2(573.1591), 40.0eV, Dissect, 6.819-6.836min #1192-1195	MS2
Cmpd 39, Dissect, 6.834 min	6.83	6.77	6.93	160373	175.05	1	158	24.8					+MS2(573.1591), 40.0eV, Dissect, 6.819-6.836min #1192-1195	MS2
Cmpd 39, Dissect, 6.834 min	6.83	6.77	6.93	160373	189.055	1	384	60.1					+MS2(573.1591), 40.0eV, Dissect, 6.819-6.836min #1192-1195	MS2
Cmpd 39, Dissect, 6.834 min	6.83	6.77	6.93	160373	231.065		110	17.1					+MS2(573.1591), 40.0eV, Dissect, 6.819-6.836min #1192-1195	MS2
Cmpd 39, Dissect, 6.834 min	6.83	6.77	6.93	160373	375.089	1	110	17.2					+MS2(573.1591), 40.0eV, Dissect, 6.819-6.836min #1192-1195	MS2
Cmpd 39, Dissect, 6.834 min	6.83	6.77	6.93	160373	109.031		177	22.9					+MS2(590.1888), 40.0eV, Dissect, 6.814-6.831min #1191-1194	MS2
Cmpd 39, Dissect, 6.834 min	6.83	6.77	6.93	160373	123.043	1	698	90.4					+MS2(590.1888), 40.0eV, Dissect, 6.814-6.831min #1191-1194	MS2
Cmpd 39, Dissect, 6.834 min	6.83	6.77	6.93	160373	127.038	1	479	62					+MS2(590.1888), 40.0eV, Dissect, 6.814-6.831min #1191-1194	MS2
Cmpd 39, Dissect, 6.834 min	6.83	6.77	6.93	160373	135.045	1	176	22.7					+MS2(590.1888), 40.0eV, Dissect, 6.814-6.831min #1191-1194	MS2
Cmpd 39, Dissect, 6.834 min	6.83	6.77	6.93	160373	145.047	1	272	35.2					+MS2(590.1888), 40.0eV, Dissect, 6.814-6.831min #1191-1194	MS2
Cmpd 39, Dissect, 6.834 min	6.83	6.77	6.93	160373	147.047	1	122	15.8					+MS2(590.1888), 40.0eV, Dissect, 6.814-6.831min #1191-1194	MS2
Cmpd 39, Dissect, 6.834 min	6.83	6.77	6.93	160373	151.038		772	100					+MS2(590.1888), 40.0eV, Dissect, 6.814-6.831min #1191-1194	MS2
Cmpd 39, Dissect, 6.834 min	6.83	6.77	6.93	160373	163.037	1	266	34.4					+MS2(590.1888), 40.0eV, Dissect, 6.814-6.831min #1191-1194	MS2
Cmpd 39, Dissect, 6.834 min	6.83	6.77	6.93	160373	175.036	1	289	37.4					+MS2(590.1888), 40.0eV, Dissect, 6.814-6.831min #1191-1194	MS2
Cmpd 39, Dissect, 6.834 min	6.83	6.77	6.93	160373	273.123	1	166	21.4					+MS2(590.1888), 40.0eV, Dissect, 6.814-6.831min #1191-1194	MS2
Cmpd 39, Dissect, 6.834 min	6.83	6.77	6.93	160373	274.105	1	120	15.5					+MS2(590.1888), 40.0eV, Dissect, 6.814-6.831min #1191-1194	MS2
Cmpd 39, Dissect, 6.834 min	6.83	6.77	6.93	160373	285.075	1	442	57.2					+MS2(590.1888), 40.0eV, Dissect, 6.814-6.831min #1191-1194	MS2
Cmpd 39, Dissect, 6.834 min	6.83	6.77	6.93	160373	301.102	1	298	38.6					+MS2(590.1888), 40.0eV, Dissect, 6.814-6.831min #1191-1194	MS2
Cmpd 39, Dissect, 6.834 min	6.83	6.77	6.93	160373	311.075		112	14.4					+MS2(590.1888), 40.0eV, Dissect, 6.814-6.831min #1191-1194	MS2
Cmpd 39, Dissect, 6.834 min	6.83	6.77	6.93	160373	595.147	1	357	46.2					+MS2(590.1888), 40.0eV, Dissect, 6.814-6.831min #1191-1194	MS2
Cmpd 39, Dissect, 6.834 min	6.83	6.77	6.93	160373	596.155	1	152	19.7					+MS2(590.1888), 40.0eV, Dissect, 6.814-6.831min #1191-1194	MS2
Cmpd 40, Dissect, 6.911 min	6.91	6.82	7.04	219682	137.059		127	0.8					+MS, Dissect, 6.825-7.040min #1193-1231	FullMS
Cmpd 40, Dissect, 6.911 min	6.91	6.82	7.04	219682	139.037		110	0.7					+MS, Dissect, 6.825-7.040min #1193-1231	FullMS
Cmpd 40, Dissect, 6.911 min	6.91	6.82	7.04	219682	139.072		201	1.2					+MS, Dissect, 6.825-7.040min #1193-1231	FullMS
Cmpd 40, Dissect, 6.911 min	6.91	6.82	7.04	219682	139.113		148	0.9					+MS, Dissect, 6.825-7.040min #1193-1231	FullMS
Cmpd 40, Dissect, 6.911 min	6.91	6.82	7.04	219682	185.119		185	1.1					+MS, Dissect, 6.825-7.040min #1193-1231	FullMS
Cmpd 40, Dissect, 6.911 min	6.91	6.82	7.04	219682	187.061		492	2.9					+MS, Dissect, 6.825-7.040min #1193-1231	FullMS
Cmpd 40, Dissect, 6.911 min	6.91	6.82	7.04	219682	203.14		112	0.7					+MS, Dissect, 6.825-7.040min #1193-1231	FullMS
Cmpd 40, Dissect, 6.911 min	6.91	6.82	7.04	219682	203.17		110	0.7					+MS, Dissect, 6.825-7.040min #1193-1231	FullMS
Cmpd 40, Dissect, 6.911 min	6.91	6.82	7.04	219682	205.072		485	2.9					+MS, Dissect, 6.825-7.040min #1193-1231	FullMS
Cmpd 40, Dissect, 6.911 min	6.91	6.82	7.04	219682	213.125		144	0.9					+MS, Dissect, 6.825-7.040min #1193-1231	FullMS
Cmpd 40, Dissect, 6.911 min	6.91	6.82	7.04	219682	225.109		175	1					+MS, Dissect, 6.825-7.040min #1193-1231	FullMS
Cmpd 40, Dissect, 6.911 min	6.91	6.82	7.04	219682	226.181		246	1.5					+MS, Dissect, 6.825-7.040min #1193-1231	FullMS
Cmpd 40, Dissect, 6.911 min	6.91	6.82	7.04	219682	247.098		152	0.9					+MS, Dissect, 6.825-7.040min #1193-1231	FullMS
Cmpd 40, Dissect, 6.911 min	6.91	6.82	7.04	219682	281.142		155	0.9					+MS, Dissect, 6.825-7.040min #1193-1231	FullMS
Cmpd 40, Dissect, 6.911 min	6.91	6.82	7.04	219682	285.076	1	16810	100		0	2	mDa	+MS, Dissect, 6.825-7.040min #1193-1231	FullMS
Cmpd 40, Dissect, 6.911 min	6.91	6.82	7.04	219682	286.078	1	3055	18.2					+MS, Dissect, 6.825-7.040min #1193-1231	FullMS
Cmpd 40, Dissect, 6.911 min	6.91	6.82	7.04	219682	287.095	1	799	4.8					+MS, Dissect, 6.825-7.040min #1193-1231	FullMS
Cmpd 40, Dissect, 6.911 min	6.91	6.82	7.04	219682	288.101	1	170	1					+MS, Dissect, 6.825-7.040min #1193-1231	FullMS
Cmpd 40, Dissect, 6.911 min	6.91	6.82	7.04	219682	295.06	1	5949	35.4		0	4	mDa	+MS, Dissect, 6.825-7.040min #1193-1231	FullMS
Cmpd 40, Dissect, 6.911 min	6.91	6.82	7.04	219682	296.063	1	973	5.8					+MS, Dissect, 6.825-7.040min #1193-1231	FullMS
Cmpd 40, Dissect, 6.911 min	6.91	6.82	7.04	219682	297.072	1	202	1.2					+MS, Dissect, 6.825-7.040min #1193-1231	FullMS
Cmpd 40, Dissect, 6.911 min	6.91	6.82	7.04	219682	299.067		271	1.6					+MS, Dissect, 6.825-7.040min #1193-1231	FullMS
Cmpd 40, Dissect, 6.911 min	6.91	6.82	7.04	219682	301.103	1	1006	6		0	4	mDa	+MS, Dissect, 6.825-7.040min #1193-1231	FullMS
Cmpd 40, Dissect, 6.911 min	6.91	6.82	7.04	219682	302.109	1	179	1.1					+MS, Dissect, 6.825-7.040min #1193-1231	FullMS
Cmpd 40, Dissect, 6.911 min	6.91	6.82	7.04	219682	307.06		665	4					+MS, Dissect, 6.825-7.040min #1193-1231	FullMS
Cmpd 40, Dissect, 6.911 min	6.91	6.82	7.04	219682	308.058		135	0.8					+MS, Dissect, 6.825-7.040min #1193-1231	FullMS
Cmpd 40, Dissect, 6.911 min	6.91	6.82	7.04	219682	327.081		183	1.1					+MS, Dissect, 6.825-7.040min #1193-1231	FullMS
Cmpd 40, Dissect, 6.911 min	6.91	6.82	7.04	219682	329.073		269	1.6					+MS, Dissect, 6.825-7.040min #1193-1231	FullMS
Cmpd 40, Dissect, 6.911 min	6.91	6.82	7.04	219682	441.202		117	0.7					+MS, Dissect, 6.825-7.040min #1193-1231	FullMS
Cmpd 40, Dissect, 6.911 min	6.91	6.82	7.04	219682	445.319		133	0.8					+MS, Dissect, 6.825-7.040min #1193-1231	FullMS
Cmpd 40, Dissect, 6.911 min	6.91	6.82	7.04	219682	449.202		115	0.7					+MS, Dissect, 6.825-7.040min #1193-1231	FullMS
Cmpd 40, Dissect, 6.911 min	6.91	6.82	7.04	219682	453.121		229	1.4					+MS, Dissect, 6.825-7.040min #1193-1231	FullMS
Cmpd 40, Dissect, 6.911 min	6.91	6.82	7.04	219682	463.339		565	3.4					+MS, Dissect, 6.825-7.040min #1193-1231	FullMS
Cmpd 40, Dissect, 6.911 min	6.91	6.82	7.04	219682	464.339		382	2.3					+MS, Dissect, 6.825-7.040min #1193-1231	FullMS
Cmpd 40, Dissect, 6.911 min	6.91	6.82	7.04	219682	466.205		227	1.3					+MS, Dissect, 6.825-7.040min #1193-1231	FullMS
Cmpd 40, Dissect, 6.911 min	6.91	6.82	7.04	219682	471.163		222	1.3					+MS, Dissect, 6.825-7.040min #1193-1231	FullMS
Cmpd 40, Dissect, 6.911 min	6.91	6.82	7.04	219682	477.169		375	2.2					+MS, Dissect, 6.825-7.040min #1193-1231	FullMS
Cmpd 40, Dissect, 6.911 min	6.91	6.82	7.04	219682	478.179		155	0.9					+MS, Dissect, 6.825-7.040min #1193-1231	FullMS
Cmpd 40, Dissect, 6.911 min	6.91	6.82	7.04	219682	479.185		121	0.7					+MS, Dissect, 6.825-7.040min #1193-1231	FullMS
Cmpd 40, Dissect, 6.911 min	6.91	6.82	7.04	219682	480.354		205	1.2					+MS, Dissect, 6.825-7.040min #1193-1231	FullMS
Cmpd 40, Dissect, 6.911 min	6.91	6.82	7.04	219682	485.318		230	1.4					+MS, Dissect, 6.825-7.040min #1193-1231	FullMS
Cmpd 40, Dissect, 6.911 min	6.91	6.82	7.04	219682	486.324		171	1					+MS, Dissect, 6.825-7.040min #1193-1231	FullMS
Cmpd 40, Dissect, 6.911 min	6.91	6.82	7.04	219682	489.138	1	4729	28.1	[M+H]	488.131	10	ppm	+MS, Dissect, 6.825-7.040min #1193-1231	FullMS
Cmpd 40, Dissect, 6.911 min	6.91	6.82	7.04	219682	490.141	1	1282	7.6					+MS, Dissect, 6.825-7.040min #1193-1231	FullMS
Cmpd 40, Dissect, 6.911 min	6.91	6.82	7.04	219682	505.17	1	6100	36.3		0	10	ppm	+MS, Dissect, 6.825-7.040min #1193-1231	FullMS
Cmpd 40, Dissect, 6.911 min	6.91	6.82	7.04	219682	506.168	1	4608	27.4					+MS, Dissect, 6.825-7.040min #1193-1231	FullMS
Cmpd 40, Dissect, 6.911 min	6.91	6.82	7.04	219682	507.175	1	1053	6.3					+MS, Dissect, 6.825-7.040min #1193-1231	FullMS
Cmpd 40, Dissect, 6.911 min	6.91	6.82	7.04	219682	508.171	1	160	1					+MS, Dissect, 6.825-7.040min #1193-1231	FullMS
Cmpd 40, Dissect, 6.911 min	6.91	6.82	7.04	219682	511.121	1	1913	11.4	[M+Na]	488.132	10	ppm	+MS, Dissect, 6.825-7.040min #1193-1231	FullMS
Cmpd 40, Dissect, 6.911 min	6.91	6.82	7.04	219682	512.125	1	457	2.7					+MS, Dissect, 6.825-7.040min #1193-1231	FullMS
Cmpd 40, Dissect, 6.911 min	6.91	6.82	7.04	219682	527.138		662	3.9					+MS, Dissect, 6.825-7.040min #1193-1231	FullMS
Cmpd 40, Dissect, 6.911 min	6.91	6.82	7.04	219682	528.183		138	0.8					+MS, Dissect, 6.825-7.040min #1193-1231	FullMS
Cmpd 40, Dissect, 6.911 min	6.91	6.82	7.04	219682	769.395		136	0.8					+MS, Dissect, 6.825-7.040min #1193-1231	FullMS
Cmpd 40, Dissect, 6.911 min	6.91	6.82	7.04	219682	795.18		363	2.2					+MS, Dissect, 6.825-7.040min #1193-1231	FullMS
Cmpd 40, Dissect, 6.911 min	6.91	6.82	7.04	219682	805.193		140	0.8					+MS, Dissect, 6.825-7.040min #1193-1231	FullMS
Cmpd 40, Dissect, 6.911 min	6.91	6.82	7.04	219682	806.183		143	0.9					+MS, Dissect, 6.825-7.040min #1193-1231	FullMS
Cmpd 40, Dissect, 6.911 min	6.91	6.82	7.04	219682	821.214		108	0.6					+MS, Dissect, 6.825-7.040min #1193-1231	FullMS
Cmpd 40, Dissect, 6.911 min	6.91	6.82	7.04	219682	842.341		214	1.3					+MS, Dissect, 6.825-7.040min #1193-1231	FullMS
Cmpd 40, Dissect, 6.911 min	6.91	6.82	7.04	219682	920.344		152	0.9					+MS, Dissect, 6.825-7.040min #1193-1231	FullMS
Cmpd 40, Dissect, 6.911 min	6.91	6.82	7.04	219682	973.47		164	1					+MS, Dissect, 6.825-7.040min #1193-1231	FullMS
Cmpd 40, Dissect, 6.911 min	6.91	6.82	7.04	219682	994.299		433	2.6					+MS, Dissect, 6.825-7.040min #1193-1231	FullMS
Cmpd 40, Dissect, 6.911 min	6.91	6.82	7.04	219682	995.301		162	1					+MS, Dissect, 6.825-7.040min #1193-1231	FullMS
Cmpd 40, Dissect, 6.911 min	6.91	6.82	7.04	219682	999.245		748	4.4					+MS, Dissect, 6.825-7.040min #1193-1231	FullMS
Cmpd 40, Dissect, 6.911 min	6.91	6.82	7.04	219682	1000.27		309	1.8					+MS, Dissect, 6.825-7.040min #1193-1231	FullMS
Cmpd 40, Dissect, 6.911 min	6.91	6.82	7.04	219682	1001.25		179	1.1					+MS, Dissect, 6.825-7.040min #1193-1231	FullMS
Cmpd 40, Dissect, 6.911 min	6.91	6.82	7.04	219682	1010.32		276	1.6					+MS, Dissect, 6.825-7.040min #1193-1231	FullMS
Cmpd 40, Dissect, 6.911 min	6.91	6.82	7.04	219682	1015.28		347	2.1					+MS, Dissect, 6.825-7.040min #1193-1231	FullMS
Cmpd 40, Dissect, 6.911 min	6.91	6.82	7.04	219682	1016.27		161	1					+MS, Dissect, 6.825-7.040min #1193-1231	FullMS
Cmpd 40, Dissect, 6.911 min	6.91	6.82	7.04	219682	123.045		246	19.2					+MS2(505.1701), 40.0eV, Dissect, 6.876-6.887min #1202-1204	MS2
Cmpd 40, Dissect, 6.911 min	6.91	6.82	7.04	219682	135.043	1	1278	100					+MS2(505.1701), 40.0eV, Dissect, 6.876-6.887min #1202-1204	MS2
Cmpd 40, Dissect, 6.911 min	6.91	6.82	7.04	219682	137.017		109	8.5					+MS2(505.1701), 40.0eV, Dissect, 6.876-6.887min #1202-1204	MS2
Cmpd 40, Dissect, 6.911 min	6.91	6.82	7.04	219682	151.048	1	308	24.1					+MS2(505.1701), 40.0eV, Dissect, 6.876-6.887min #1202-1204	MS2
Cmpd 40, Dissect, 6.911 min	6.91	6.82	7.04	219682	151.077	1	120	9.4					+MS2(505.1701), 40.0eV, Dissect, 6.876-6.887min #1202-1204	MS2
Cmpd 40, Dissect, 6.911 min	6.91	6.82	7.04	219682	163.04	1	1240	97					+MS2(505.1701), 40.0eV, Dissect, 6.876-6.887min #1202-1204	MS2
Cmpd 40, Dissect, 6.911 min	6.91	6.82	7.04	219682	164.044	1	150	11.8					+MS2(505.1701), 40.0eV, Dissect, 6.876-6.887min #1202-1204	MS2
Cmpd 40, Dissect, 6.911 min	6.91	6.82	7.04	219682	167.069	1	150	11.7					+MS2(505.1701), 40.0eV, Dissect, 6.876-6.887min #1202-1204	MS2
Cmpd 40, Dissect, 6.911 min	6.91	6.82	7.04	219682	273.112	1	910	71.1					+MS2(505.1701), 40.0eV, Dissect, 6.876-6.887min #1202-1204	MS2
Cmpd 40, Dissect, 6.911 min	6.91	6.82	7.04	219682	274.128	1	155	12.1					+MS2(505.1701), 40.0eV, Dissect, 6.876-6.887min #1202-1204	MS2
Cmpd 40, Dissect, 6.911 min	6.91	6.82	7.04	219682	301.11	1	319	25					+MS2(505.1701), 40.0eV, Dissect, 6.876-6.887min #1202-1204	MS2
Cmpd 40, Dissect, 6.911 min	6.91	6.82	7.04	219682	107.049		126	22.6					+MS2(285.0758), 40.0eV, Dissect, 6.893-6.904min #1205-1207	MS2
Cmpd 40, Dissect, 6.911 min	6.91	6.82	7.04	219682	123.043		124	22.3					+MS2(285.0758), 40.0eV, Dissect, 6.893-6.904min #1205-1207	MS2
Cmpd 40, Dissect, 6.911 min	6.91	6.82	7.04	219682	137.024	1	250	45					+MS2(285.0758), 40.0eV, Dissect, 6.893-6.904min #1205-1207	MS2
Cmpd 40, Dissect, 6.911 min	6.91	6.82	7.04	219682	151.039	1	223	40.1					+MS2(285.0758), 40.0eV, Dissect, 6.893-6.904min #1205-1207	MS2
Cmpd 40, Dissect, 6.911 min	6.91	6.82	7.04	219682	158.071	1	126	22.6					+MS2(285.0758), 40.0eV, Dissect, 6.893-6.904min #1205-1207	MS2
Cmpd 40, Dissect, 6.911 min	6.91	6.82	7.04	219682	168.056		144	26					+MS2(285.0758), 40.0eV, Dissect, 6.893-6.904min #1205-1207	MS2
Cmpd 40, Dissect, 6.911 min	6.91	6.82	7.04	219682	169.066	1	145	26.1					+MS2(285.0758), 40.0eV, Dissect, 6.893-6.904min #1205-1207	MS2
Cmpd 40, Dissect, 6.911 min	6.91	6.82	7.04	219682	185.054		109	19.6					+MS2(285.0758), 40.0eV, Dissect, 6.893-6.904min #1205-1207	MS2
Cmpd 40, Dissect, 6.911 min	6.91	6.82	7.04	219682	186.071	1	219	39.4					+MS2(285.0758), 40.0eV, Dissect, 6.893-6.904min #1205-1207	MS2
Cmpd 40, Dissect, 6.911 min	6.91	6.82	7.04	219682	197.058	1	456	82.1					+MS2(285.0758), 40.0eV, Dissect, 6.893-6.904min #1205-1207	MS2
Cmpd 40, Dissect, 6.911 min	6.91	6.82	7.04	219682	211.074		154	27.8					+MS2(285.0758), 40.0eV, Dissect, 6.893-6.904min #1205-1207	MS2
Cmpd 40, Dissect, 6.911 min	6.91	6.82	7.04	219682	213.062		128	23					+MS2(285.0758), 40.0eV, Dissect, 6.893-6.904min #1205-1207	MS2
Cmpd 40, Dissect, 6.911 min	6.91	6.82	7.04	219682	214.067	1	302	54.3					+MS2(285.0758), 40.0eV, Dissect, 6.893-6.904min #1205-1207	MS2
Cmpd 40, Dissect, 6.911 min	6.91	6.82	7.04	219682	224.047		106	19.2					+MS2(285.0758), 40.0eV, Dissect, 6.893-6.904min #1205-1207	MS2
Cmpd 40, Dissect, 6.911 min	6.91	6.82	7.04	219682	225.054	1	468	84.3					+MS2(285.0758), 40.0eV, Dissect, 6.893-6.904min #1205-1207	MS2
Cmpd 40, Dissect, 6.911 min	6.91	6.82	7.04	219682	229.088	1	556	100					+MS2(285.0758), 40.0eV, Dissect, 6.893-6.904min #1205-1207	MS2
Cmpd 40, Dissect, 6.911 min	6.91	6.82	7.04	219682	230.087	1	119	21.4					+MS2(285.0758), 40.0eV, Dissect, 6.893-6.904min #1205-1207	MS2
Cmpd 40, Dissect, 6.911 min	6.91	6.82	7.04	219682	252.04		130	23.5					+MS2(285.0758), 40.0eV, Dissect, 6.893-6.904min #1205-1207	MS2
Cmpd 40, Dissect, 6.911 min	6.91	6.82	7.04	219682	165.069	1	382	100					+MS2(295.0603), 40.0eV, Dissect, 6.853-7.034min #1198-1230	MS2
Cmpd 40, Dissect, 6.911 min	6.91	6.82	7.04	219682	183.077	1	139	36.3					+MS2(295.0603), 40.0eV, Dissect, 6.853-7.034min #1198-1230	MS2
Cmpd 40, Dissect, 6.911 min	6.91	6.82	7.04	219682	193.067	1	130	34					+MS2(295.0603), 40.0eV, Dissect, 6.853-7.034min #1198-1230	MS2
Cmpd 40, Dissect, 6.911 min	6.91	6.82	7.04	219682	211.073	1	203	53.2					+MS2(295.0603), 40.0eV, Dissect, 6.853-7.034min #1198-1230	MS2
Cmpd 40, Dissect, 6.911 min	6.91	6.82	7.04	219682	239.07	1	241	63.1					+MS2(295.0603), 40.0eV, Dissect, 6.853-7.034min #1198-1230	MS2
Cmpd 40, Dissect, 6.911 min	6.91	6.82	7.04	219682	295.063	1	251	65.7					+MS2(295.0603), 40.0eV, Dissect, 6.853-7.034min #1198-1230	MS2
Cmpd 41, Dissect, 6.965 min	6.96	6.88	7.1	128661	123.043		257	1.6					+MS, Dissect, 6.882-7.102min #1203-1242	FullMS
Cmpd 41, Dissect, 6.965 min	6.96	6.88	7.1	128661	151.067		296	1.8					+MS, Dissect, 6.882-7.102min #1203-1242	FullMS
Cmpd 41, Dissect, 6.965 min	6.96	6.88	7.1	128661	191.072		256	1.6					+MS, Dissect, 6.882-7.102min #1203-1242	FullMS
Cmpd 41, Dissect, 6.965 min	6.96	6.88	7.1	128661	246.243		331	2.1					+MS, Dissect, 6.882-7.102min #1203-1242	FullMS
Cmpd 41, Dissect, 6.965 min	6.96	6.88	7.1	128661	249.147		283	1.8					+MS, Dissect, 6.882-7.102min #1203-1242	FullMS
Cmpd 41, Dissect, 6.965 min	6.96	6.88	7.1	128661	259.098		258	1.6					+MS, Dissect, 6.882-7.102min #1203-1242	FullMS
Cmpd 41, Dissect, 6.965 min	6.96	6.88	7.1	128661	271.095		600	3.7					+MS, Dissect, 6.882-7.102min #1203-1242	FullMS
Cmpd 41, Dissect, 6.965 min	6.96	6.88	7.1	128661	272.094		185	1.1					+MS, Dissect, 6.882-7.102min #1203-1242	FullMS
Cmpd 41, Dissect, 6.965 min	6.96	6.88	7.1	128661	287.095	1	3587	22.2		0	4	mDa	+MS, Dissect, 6.882-7.102min #1203-1242	FullMS
Cmpd 41, Dissect, 6.965 min	6.96	6.88	7.1	128661	288.1	1	364	2.3					+MS, Dissect, 6.882-7.102min #1203-1242	FullMS
Cmpd 41, Dissect, 6.965 min	6.96	6.88	7.1	128661	315.087	1	16132	100	[M+H]	314.08	2	mDa	+MS, Dissect, 6.882-7.102min #1203-1242	FullMS
Cmpd 41, Dissect, 6.965 min	6.96	6.88	7.1	128661	316.091	1	3414	21.2					+MS, Dissect, 6.882-7.102min #1203-1242	FullMS
Cmpd 41, Dissect, 6.965 min	6.96	6.88	7.1	128661	317.094	1	343	2.1					+MS, Dissect, 6.882-7.102min #1203-1242	FullMS
Cmpd 41, Dissect, 6.965 min	6.96	6.88	7.1	128661	331.083		224	1.4					+MS, Dissect, 6.882-7.102min #1203-1242	FullMS
Cmpd 41, Dissect, 6.965 min	6.96	6.88	7.1	128661	331.197		205	1.3					+MS, Dissect, 6.882-7.102min #1203-1242	FullMS
Cmpd 41, Dissect, 6.965 min	6.96	6.88	7.1	128661	337.072	1	1393	8.6	[M+Na]	314.083	4	mDa	+MS, Dissect, 6.882-7.102min #1203-1242	FullMS
Cmpd 41, Dissect, 6.965 min	6.96	6.88	7.1	128661	338.083	1	369	2.3					+MS, Dissect, 6.882-7.102min #1203-1242	FullMS
Cmpd 41, Dissect, 6.965 min	6.96	6.88	7.1	128661	425.249		272	1.7					+MS, Dissect, 6.882-7.102min #1203-1242	FullMS
Cmpd 41, Dissect, 6.965 min	6.96	6.88	7.1	128661	441.213		183	1.1					+MS, Dissect, 6.882-7.102min #1203-1242	FullMS
Cmpd 41, Dissect, 6.965 min	6.96	6.88	7.1	128661	449.176		292	1.8					+MS, Dissect, 6.882-7.102min #1203-1242	FullMS
Cmpd 41, Dissect, 6.965 min	6.96	6.88	7.1	128661	461.142	1	1077	6.7		0	10	ppm	+MS, Dissect, 6.882-7.102min #1203-1242	FullMS
Cmpd 41, Dissect, 6.965 min	6.96	6.88	7.1	128661	462.149	1	336	2.1					+MS, Dissect, 6.882-7.102min #1203-1242	FullMS
Cmpd 41, Dissect, 6.965 min	6.96	6.88	7.1	128661	463.335		398	2.5					+MS, Dissect, 6.882-7.102min #1203-1242	FullMS
Cmpd 41, Dissect, 6.965 min	6.96	6.88	7.1	128661	466.202		749	4.6					+MS, Dissect, 6.882-7.102min #1203-1242	FullMS
Cmpd 41, Dissect, 6.965 min	6.96	6.88	7.1	128661	467.206		207	1.3					+MS, Dissect, 6.882-7.102min #1203-1242	FullMS
Cmpd 41, Dissect, 6.965 min	6.96	6.88	7.1	128661	471.163		406	2.5					+MS, Dissect, 6.882-7.102min #1203-1242	FullMS
Cmpd 41, Dissect, 6.965 min	6.96	6.88	7.1	128661	475.157		207	1.3					+MS, Dissect, 6.882-7.102min #1203-1242	FullMS
Cmpd 41, Dissect, 6.965 min	6.96	6.88	7.1	128661	477.173	1	1769	11		0	10	ppm	+MS, Dissect, 6.882-7.102min #1203-1242	FullMS
Cmpd 41, Dissect, 6.965 min	6.96	6.88	7.1	128661	478.177	1	712	4.4					+MS, Dissect, 6.882-7.102min #1203-1242	FullMS
Cmpd 41, Dissect, 6.965 min	6.96	6.88	7.1	128661	483.125		240	1.5					+MS, Dissect, 6.882-7.102min #1203-1242	FullMS
Cmpd 41, Dissect, 6.965 min	6.96	6.88	7.1	128661	483.294		113	0.7					+MS, Dissect, 6.882-7.102min #1203-1242	FullMS
Cmpd 41, Dissect, 6.965 min	6.96	6.88	7.1	128661	485.127		104	0.6					+MS, Dissect, 6.882-7.102min #1203-1242	FullMS
Cmpd 41, Dissect, 6.965 min	6.96	6.88	7.1	128661	485.323		345	2.1					+MS, Dissect, 6.882-7.102min #1203-1242	FullMS
Cmpd 41, Dissect, 6.965 min	6.96	6.88	7.1	128661	486.315		210	1.3					+MS, Dissect, 6.882-7.102min #1203-1242	FullMS
Cmpd 41, Dissect, 6.965 min	6.96	6.88	7.1	128661	489.142		438	2.7					+MS, Dissect, 6.882-7.102min #1203-1242	FullMS
Cmpd 41, Dissect, 6.965 min	6.96	6.88	7.1	128661	499.149		254	1.6					+MS, Dissect, 6.882-7.102min #1203-1242	FullMS
Cmpd 41, Dissect, 6.965 min	6.96	6.88	7.1	128661	507.163		169	1					+MS, Dissect, 6.882-7.102min #1203-1242	FullMS
Cmpd 41, Dissect, 6.965 min	6.96	6.88	7.1	128661	511.122		356	2.2					+MS, Dissect, 6.882-7.102min #1203-1242	FullMS
Cmpd 41, Dissect, 6.965 min	6.96	6.88	7.1	128661	581.161		483	3					+MS, Dissect, 6.882-7.102min #1203-1242	FullMS
Cmpd 41, Dissect, 6.965 min	6.96	6.88	7.1	128661	607.187		254	1.6					+MS, Dissect, 6.882-7.102min #1203-1242	FullMS
Cmpd 41, Dissect, 6.965 min	6.96	6.88	7.1	128661	959.287		178	1.1					+MS, Dissect, 6.882-7.102min #1203-1242	FullMS
Cmpd 41, Dissect, 6.965 min	6.96	6.88	7.1	128661	107.049	1	1324	100					+MS2(315.0869), 40.0eV, Dissect, 6.938-6.949min #1213-1215	MS2
Cmpd 41, Dissect, 6.965 min	6.96	6.88	7.1	128661	108.054	1	192	14.5					+MS2(315.0869), 40.0eV, Dissect, 6.938-6.949min #1213-1215	MS2
Cmpd 41, Dissect, 6.965 min	6.96	6.88	7.1	128661	121.066		139	10.5					+MS2(315.0869), 40.0eV, Dissect, 6.938-6.949min #1213-1215	MS2
Cmpd 41, Dissect, 6.965 min	6.96	6.88	7.1	128661	123.042	1	300	22.6					+MS2(315.0869), 40.0eV, Dissect, 6.938-6.949min #1213-1215	MS2
Cmpd 41, Dissect, 6.965 min	6.96	6.88	7.1	128661	137.06		408	30.9					+MS2(315.0869), 40.0eV, Dissect, 6.938-6.949min #1213-1215	MS2
Cmpd 41, Dissect, 6.965 min	6.96	6.88	7.1	128661	138.031	1	310	23.4					+MS2(315.0869), 40.0eV, Dissect, 6.938-6.949min #1213-1215	MS2
Cmpd 41, Dissect, 6.965 min	6.96	6.88	7.1	128661	153.056		361	27.3					+MS2(315.0869), 40.0eV, Dissect, 6.938-6.949min #1213-1215	MS2
Cmpd 41, Dissect, 6.965 min	6.96	6.88	7.1	128661	184.058		110	8.3					+MS2(315.0869), 40.0eV, Dissect, 6.938-6.949min #1213-1215	MS2
Cmpd 41, Dissect, 6.965 min	6.96	6.88	7.1	128661	212.054	1	298	22.5					+MS2(315.0869), 40.0eV, Dissect, 6.938-6.949min #1213-1215	MS2
Cmpd 41, Dissect, 6.965 min	6.96	6.88	7.1	128661	213.05	1	175	13.2					+MS2(315.0869), 40.0eV, Dissect, 6.938-6.949min #1213-1215	MS2
Cmpd 41, Dissect, 6.965 min	6.96	6.88	7.1	128661	229.052		232	17.5					+MS2(315.0869), 40.0eV, Dissect, 6.938-6.949min #1213-1215	MS2
Cmpd 41, Dissect, 6.965 min	6.96	6.88	7.1	128661	257.05	1	386	29.1					+MS2(315.0869), 40.0eV, Dissect, 6.938-6.949min #1213-1215	MS2
Cmpd 41, Dissect, 6.965 min	6.96	6.88	7.1	128661	258.037	1	126	9.6					+MS2(315.0869), 40.0eV, Dissect, 6.938-6.949min #1213-1215	MS2
Cmpd 41, Dissect, 6.965 min	6.96	6.88	7.1	128661	268.04		101	7.6					+MS2(315.0869), 40.0eV, Dissect, 6.938-6.949min #1213-1215	MS2
Cmpd 42, Dissect, 6.990 min	6.99	6.9	7.12	160916	137.059	1	782	10.1		0	8	mDa	+MS, Dissect, 6.898-7.125min #1206-1246	FullMS
Cmpd 42, Dissect, 6.990 min	6.99	6.9	7.12	160916	139.038	1	648	8.4		0	8	mDa	+MS, Dissect, 6.898-7.125min #1206-1246	FullMS
Cmpd 42, Dissect, 6.990 min	6.99	6.9	7.12	160916	140.043	1	127	1.6					+MS, Dissect, 6.898-7.125min #1206-1246	FullMS
Cmpd 42, Dissect, 6.990 min	6.99	6.9	7.12	160916	213.148		205	2.6					+MS, Dissect, 6.898-7.125min #1206-1246	FullMS
Cmpd 42, Dissect, 6.990 min	6.99	6.9	7.12	160916	240.157		300	3.9					+MS, Dissect, 6.898-7.125min #1206-1246	FullMS
Cmpd 42, Dissect, 6.990 min	6.99	6.9	7.12	160916	247.084		171	2.2					+MS, Dissect, 6.898-7.125min #1206-1246	FullMS
Cmpd 42, Dissect, 6.990 min	6.99	6.9	7.12	160916	278.212		106	1.4					+MS, Dissect, 6.898-7.125min #1206-1246	FullMS
Cmpd 42, Dissect, 6.990 min	6.99	6.9	7.12	160916	286.076		220	2.9					+MS, Dissect, 6.898-7.125min #1206-1246	FullMS
Cmpd 42, Dissect, 6.990 min	6.99	6.9	7.12	160916	287.093	1	2204	28.5		0	4	mDa	+MS, Dissect, 6.898-7.125min #1206-1246	FullMS
Cmpd 42, Dissect, 6.990 min	6.99	6.9	7.12	160916	288.097	1	544	7					+MS, Dissect, 6.898-7.125min #1206-1246	FullMS
Cmpd 42, Dissect, 6.990 min	6.99	6.9	7.12	160916	289.099	1	185	2.4					+MS, Dissect, 6.898-7.125min #1206-1246	FullMS
Cmpd 42, Dissect, 6.990 min	6.99	6.9	7.12	160916	295.091	1	803	10.4		0	8	mDa	+MS, Dissect, 6.898-7.125min #1206-1246	FullMS
Cmpd 42, Dissect, 6.990 min	6.99	6.9	7.12	160916	295.224	1	522	6.7		0	8	mDa	+MS, Dissect, 6.898-7.125min #1206-1246	FullMS
Cmpd 42, Dissect, 6.990 min	6.99	6.9	7.12	160916	296.098	1	245	3.2		0	8	mDa	+MS, Dissect, 6.898-7.125min #1206-1246	FullMS
Cmpd 42, Dissect, 6.990 min	6.99	6.9	7.12	160916	296.227	1	237	3.1		0	8	mDa	+MS, Dissect, 6.898-7.125min #1206-1246	FullMS
Cmpd 42, Dissect, 6.990 min	6.99	6.9	7.12	160916	299.065		288	3.7					+MS, Dissect, 6.898-7.125min #1206-1246	FullMS
Cmpd 42, Dissect, 6.990 min	6.99	6.9	7.12	160916	313.087	1	768	9.9		0	8	mDa	+MS, Dissect, 6.898-7.125min #1206-1246	FullMS
Cmpd 42, Dissect, 6.990 min	6.99	6.9	7.12	160916	314.089	1	157	2					+MS, Dissect, 6.898-7.125min #1206-1246	FullMS
Cmpd 42, Dissect, 6.990 min	6.99	6.9	7.12	160916	315.086		604	7.8					+MS, Dissect, 6.898-7.125min #1206-1246	FullMS
Cmpd 42, Dissect, 6.990 min	6.99	6.9	7.12	160916	329.052		104	1.3					+MS, Dissect, 6.898-7.125min #1206-1246	FullMS
Cmpd 42, Dissect, 6.990 min	6.99	6.9	7.12	160916	329.091		228	3					+MS, Dissect, 6.898-7.125min #1206-1246	FullMS
Cmpd 42, Dissect, 6.990 min	6.99	6.9	7.12	160916	335.053		348	4.5					+MS, Dissect, 6.898-7.125min #1206-1246	FullMS
Cmpd 42, Dissect, 6.990 min	6.99	6.9	7.12	160916	375.105		168	2.2					+MS, Dissect, 6.898-7.125min #1206-1246	FullMS
Cmpd 42, Dissect, 6.990 min	6.99	6.9	7.12	160916	405.221		112	1.4					+MS, Dissect, 6.898-7.125min #1206-1246	FullMS
Cmpd 42, Dissect, 6.990 min	6.99	6.9	7.12	160916	412.297		113	1.5					+MS, Dissect, 6.898-7.125min #1206-1246	FullMS
Cmpd 42, Dissect, 6.990 min	6.99	6.9	7.12	160916	427.258		437	5.7					+MS, Dissect, 6.898-7.125min #1206-1246	FullMS
Cmpd 42, Dissect, 6.990 min	6.99	6.9	7.12	160916	487.328		134	1.7					+MS, Dissect, 6.898-7.125min #1206-1246	FullMS
Cmpd 42, Dissect, 6.990 min	6.99	6.9	7.12	160916	505.163	1	875	11.3		0	20	ppm	+MS, Dissect, 6.898-7.125min #1206-1246	FullMS
Cmpd 42, Dissect, 6.990 min	6.99	6.9	7.12	160916	505.345		426	5.5					+MS, Dissect, 6.898-7.125min #1206-1246	FullMS
Cmpd 42, Dissect, 6.990 min	6.99	6.9	7.12	160916	506.167	1	151	2					+MS, Dissect, 6.898-7.125min #1206-1246	FullMS
Cmpd 42, Dissect, 6.990 min	6.99	6.9	7.12	160916	523.16	1	2306	29.8		0	10	ppm	+MS, Dissect, 6.898-7.125min #1206-1246	FullMS
Cmpd 42, Dissect, 6.990 min	6.99	6.9	7.12	160916	524.163	1	894	11.6					+MS, Dissect, 6.898-7.125min #1206-1246	FullMS
Cmpd 42, Dissect, 6.990 min	6.99	6.9	7.12	160916	525.162	1	170	2.2					+MS, Dissect, 6.898-7.125min #1206-1246	FullMS
Cmpd 42, Dissect, 6.990 min	6.99	6.9	7.12	160916	541.173	1	1755	22.7		0	10	ppm	+MS, Dissect, 6.898-7.125min #1206-1246	FullMS
Cmpd 42, Dissect, 6.990 min	6.99	6.9	7.12	160916	542.173	1	422	5.5					+MS, Dissect, 6.898-7.125min #1206-1246	FullMS
Cmpd 42, Dissect, 6.990 min	6.99	6.9	7.12	160916	543.159	1	185	2.4					+MS, Dissect, 6.898-7.125min #1206-1246	FullMS
Cmpd 42, Dissect, 6.990 min	6.99	6.9	7.12	160916	555.125		346	4.5					+MS, Dissect, 6.898-7.125min #1206-1246	FullMS
Cmpd 42, Dissect, 6.990 min	6.99	6.9	7.12	160916	556.145		116	1.5					+MS, Dissect, 6.898-7.125min #1206-1246	FullMS
Cmpd 42, Dissect, 6.990 min	6.99	6.9	7.12	160916	559.182	1	4063	52.6	[M+H]	558.174	10	ppm	+MS, Dissect, 6.898-7.125min #1206-1246	FullMS
Cmpd 42, Dissect, 6.990 min	6.99	6.9	7.12	160916	560.182	1	1251	16.2					+MS, Dissect, 6.898-7.125min #1206-1246	FullMS
Cmpd 42, Dissect, 6.990 min	6.99	6.9	7.12	160916	561.19	1	286	3.7					+MS, Dissect, 6.898-7.125min #1206-1246	FullMS
Cmpd 42, Dissect, 6.990 min	6.99	6.9	7.12	160916	576.206	1	7728	100	[M+NH4]	558.172	10	ppm	+MS, Dissect, 6.898-7.125min #1206-1246	FullMS
Cmpd 42, Dissect, 6.990 min	6.99	6.9	7.12	160916	577.212	1	2457	31.8					+MS, Dissect, 6.898-7.125min #1206-1246	FullMS
Cmpd 42, Dissect, 6.990 min	6.99	6.9	7.12	160916	578.214	1	521	6.7					+MS, Dissect, 6.898-7.125min #1206-1246	FullMS
Cmpd 42, Dissect, 6.990 min	6.99	6.9	7.12	160916	581.161	1	3727	48.2	[M+Na]	558.172	10	ppm	+MS, Dissect, 6.898-7.125min #1206-1246	FullMS
Cmpd 42, Dissect, 6.990 min	6.99	6.9	7.12	160916	582.162	1	1249	16.2					+MS, Dissect, 6.898-7.125min #1206-1246	FullMS
Cmpd 42, Dissect, 6.990 min	6.99	6.9	7.12	160916	583.17	1	309	4					+MS, Dissect, 6.898-7.125min #1206-1246	FullMS
Cmpd 42, Dissect, 6.990 min	6.99	6.9	7.12	160916	597.136	1	1015	13.1	[M+K]	558.173	10	ppm	+MS, Dissect, 6.898-7.125min #1206-1246	FullMS
Cmpd 42, Dissect, 6.990 min	6.99	6.9	7.12	160916	598.139	1	219	2.8					+MS, Dissect, 6.898-7.125min #1206-1246	FullMS
Cmpd 42, Dissect, 6.990 min	6.99	6.9	7.12	160916	637.199		187	2.4					+MS, Dissect, 6.898-7.125min #1206-1246	FullMS
Cmpd 42, Dissect, 6.990 min	6.99	6.9	7.12	160916	647.131		109	1.4					+MS, Dissect, 6.898-7.125min #1206-1246	FullMS
Cmpd 42, Dissect, 6.990 min	6.99	6.9	7.12	160916	653.226		105	1.4					+MS, Dissect, 6.898-7.125min #1206-1246	FullMS
Cmpd 42, Dissect, 6.990 min	6.99	6.9	7.12	160916	665.282		182	2.4					+MS, Dissect, 6.898-7.125min #1206-1246	FullMS
Cmpd 42, Dissect, 6.990 min	6.99	6.9	7.12	160916	911.39	1	433	5.6		0	20	ppm	+MS, Dissect, 6.898-7.125min #1206-1246	FullMS
Cmpd 42, Dissect, 6.990 min	6.99	6.9	7.12	160916	912.403	1	292	3.8					+MS, Dissect, 6.898-7.125min #1206-1246	FullMS
Cmpd 42, Dissect, 6.990 min	6.99	6.9	7.12	160916	1069.28		128	1.7					+MS, Dissect, 6.898-7.125min #1206-1246	FullMS
Cmpd 42, Dissect, 6.990 min	6.99	6.9	7.12	160916	1134.38	1	932	12.1	[2M+NH4]	1116.35	20	ppm	+MS, Dissect, 6.898-7.125min #1206-1246	FullMS
Cmpd 42, Dissect, 6.990 min	6.99	6.9	7.12	160916	1135.37	1	708	9.2					+MS, Dissect, 6.898-7.125min #1206-1246	FullMS
Cmpd 42, Dissect, 6.990 min	6.99	6.9	7.12	160916	1136.37	1	268	3.5					+MS, Dissect, 6.898-7.125min #1206-1246	FullMS
Cmpd 42, Dissect, 6.990 min	6.99	6.9	7.12	160916	1139.33	1	1549	20	[2M+Na]	1116.34	10	ppm	+MS, Dissect, 6.898-7.125min #1206-1246	FullMS
Cmpd 42, Dissect, 6.990 min	6.99	6.9	7.12	160916	1140.33	1	967	12.5					+MS, Dissect, 6.898-7.125min #1206-1246	FullMS
Cmpd 42, Dissect, 6.990 min	6.99	6.9	7.12	160916	1141.34	1	367	4.7					+MS, Dissect, 6.898-7.125min #1206-1246	FullMS
Cmpd 42, Dissect, 6.990 min	6.99	6.9	7.12	160916	123.041		190	10.8					+MS2(576.2056), 40.0eV, Dissect, 6.972-6.983min #1219-1221	MS2
Cmpd 42, Dissect, 6.990 min	6.99	6.9	7.12	160916	127.037		285	16.1					+MS2(576.2056), 40.0eV, Dissect, 6.972-6.983min #1219-1221	MS2
Cmpd 42, Dissect, 6.990 min	6.99	6.9	7.12	160916	137.059	1	1766	100					+MS2(576.2056), 40.0eV, Dissect, 6.972-6.983min #1219-1221	MS2
Cmpd 42, Dissect, 6.990 min	6.99	6.9	7.12	160916	138.065	1	170	9.6					+MS2(576.2056), 40.0eV, Dissect, 6.972-6.983min #1219-1221	MS2
Cmpd 42, Dissect, 6.990 min	6.99	6.9	7.12	160916	145.05		402	22.8					+MS2(576.2056), 40.0eV, Dissect, 6.972-6.983min #1219-1221	MS2
Cmpd 42, Dissect, 6.990 min	6.99	6.9	7.12	160916	161.057	1	199	11.3					+MS2(576.2056), 40.0eV, Dissect, 6.972-6.983min #1219-1221	MS2
Cmpd 42, Dissect, 6.990 min	6.99	6.9	7.12	160916	271.096	1	693	39.2					+MS2(576.2056), 40.0eV, Dissect, 6.972-6.983min #1219-1221	MS2
Cmpd 42, Dissect, 6.990 min	6.99	6.9	7.12	160916	272.11	1	163	9.2					+MS2(576.2056), 40.0eV, Dissect, 6.972-6.983min #1219-1221	MS2
Cmpd 42, Dissect, 6.990 min	6.99	6.9	7.12	160916	581.167	1	532	30.1					+MS2(576.2056), 40.0eV, Dissect, 6.972-6.983min #1219-1221	MS2
Cmpd 42, Dissect, 6.990 min	6.99	6.9	7.12	160916	85.029		134	8					+MS2(559.1815), 40.0eV, Dissect, 6.989-7.000min #1222-1224	MS2
Cmpd 42, Dissect, 6.990 min	6.99	6.9	7.12	160916	109.03		110	6.6					+MS2(559.1815), 40.0eV, Dissect, 6.989-7.000min #1222-1224	MS2
Cmpd 42, Dissect, 6.990 min	6.99	6.9	7.12	160916	123.044		312	18.6					+MS2(559.1815), 40.0eV, Dissect, 6.989-7.000min #1222-1224	MS2
Cmpd 42, Dissect, 6.990 min	6.99	6.9	7.12	160916	127.043	1	408	24.3					+MS2(559.1815), 40.0eV, Dissect, 6.989-7.000min #1222-1224	MS2
Cmpd 42, Dissect, 6.990 min	6.99	6.9	7.12	160916	137.058	1	1682	100					+MS2(559.1815), 40.0eV, Dissect, 6.989-7.000min #1222-1224	MS2
Cmpd 42, Dissect, 6.990 min	6.99	6.9	7.12	160916	138.06	1	137	8.1					+MS2(559.1815), 40.0eV, Dissect, 6.989-7.000min #1222-1224	MS2
Cmpd 42, Dissect, 6.990 min	6.99	6.9	7.12	160916	145.05	1	574	34.1					+MS2(559.1815), 40.0eV, Dissect, 6.989-7.000min #1222-1224	MS2
Cmpd 42, Dissect, 6.990 min	6.99	6.9	7.12	160916	147.035		111	6.6					+MS2(559.1815), 40.0eV, Dissect, 6.989-7.000min #1222-1224	MS2
Cmpd 42, Dissect, 6.990 min	6.99	6.9	7.12	160916	161.057	1	269	16					+MS2(559.1815), 40.0eV, Dissect, 6.989-7.000min #1222-1224	MS2
Cmpd 42, Dissect, 6.990 min	6.99	6.9	7.12	160916	162.065	1	138	8.2					+MS2(559.1815), 40.0eV, Dissect, 6.989-7.000min #1222-1224	MS2
Cmpd 42, Dissect, 6.990 min	6.99	6.9	7.12	160916	165.052		304	18.1					+MS2(559.1815), 40.0eV, Dissect, 6.989-7.000min #1222-1224	MS2
Cmpd 42, Dissect, 6.990 min	6.99	6.9	7.12	160916	177.054		146	8.7					+MS2(559.1815), 40.0eV, Dissect, 6.989-7.000min #1222-1224	MS2
Cmpd 42, Dissect, 6.990 min	6.99	6.9	7.12	160916	189.052	1	146	8.7					+MS2(559.1815), 40.0eV, Dissect, 6.989-7.000min #1222-1224	MS2
Cmpd 42, Dissect, 6.990 min	6.99	6.9	7.12	160916	231.06	1	204	12.1					+MS2(559.1815), 40.0eV, Dissect, 6.989-7.000min #1222-1224	MS2
Cmpd 42, Dissect, 6.990 min	6.99	6.9	7.12	160916	271.1	1	216	12.8					+MS2(559.1815), 40.0eV, Dissect, 6.989-7.000min #1222-1224	MS2
Cmpd 43, Dissect, 7.046 min	7.05	6.94	7.2	318847	125.061		152	1.2					+MS, Dissect, 6.944-7.198min #1214-1259	FullMS
Cmpd 43, Dissect, 7.046 min	7.05	6.94	7.2	318847	133.103		218	1.7					+MS, Dissect, 6.944-7.198min #1214-1259	FullMS
Cmpd 43, Dissect, 7.046 min	7.05	6.94	7.2	318847	135.114		144	1.1					+MS, Dissect, 6.944-7.198min #1214-1259	FullMS
Cmpd 43, Dissect, 7.046 min	7.05	6.94	7.2	318847	137.059	1	3257	25.6		0	4	mDa	+MS, Dissect, 6.944-7.198min #1214-1259	FullMS
Cmpd 43, Dissect, 7.046 min	7.05	6.94	7.2	318847	138.06	1	181	1.4					+MS, Dissect, 6.944-7.198min #1214-1259	FullMS
Cmpd 43, Dissect, 7.046 min	7.05	6.94	7.2	318847	139.038	1	1732	13.6		0	4	mDa	+MS, Dissect, 6.944-7.198min #1214-1259	FullMS
Cmpd 43, Dissect, 7.046 min	7.05	6.94	7.2	318847	147.115		111	0.9					+MS, Dissect, 6.944-7.198min #1214-1259	FullMS
Cmpd 43, Dissect, 7.046 min	7.05	6.94	7.2	318847	149.129		416	3.3					+MS, Dissect, 6.944-7.198min #1214-1259	FullMS
Cmpd 43, Dissect, 7.046 min	7.05	6.94	7.2	318847	155.106		410	3.2					+MS, Dissect, 6.944-7.198min #1214-1259	FullMS
Cmpd 43, Dissect, 7.046 min	7.05	6.94	7.2	318847	157.087		459	3.6					+MS, Dissect, 6.944-7.198min #1214-1259	FullMS
Cmpd 43, Dissect, 7.046 min	7.05	6.94	7.2	318847	159.114		197	1.5					+MS, Dissect, 6.944-7.198min #1214-1259	FullMS
Cmpd 43, Dissect, 7.046 min	7.05	6.94	7.2	318847	161.061		260	2					+MS, Dissect, 6.944-7.198min #1214-1259	FullMS
Cmpd 43, Dissect, 7.046 min	7.05	6.94	7.2	318847	171.101		502	3.9					+MS, Dissect, 6.944-7.198min #1214-1259	FullMS
Cmpd 43, Dissect, 7.046 min	7.05	6.94	7.2	318847	173.116	1	1816	14.2		0	4	mDa	+MS, Dissect, 6.944-7.198min #1214-1259	FullMS
Cmpd 43, Dissect, 7.046 min	7.05	6.94	7.2	318847	174.119	1	120	0.9					+MS, Dissect, 6.944-7.198min #1214-1259	FullMS
Cmpd 43, Dissect, 7.046 min	7.05	6.94	7.2	318847	177.123		166	1.3					+MS, Dissect, 6.944-7.198min #1214-1259	FullMS
Cmpd 43, Dissect, 7.046 min	7.05	6.94	7.2	318847	181.093		358	2.8					+MS, Dissect, 6.944-7.198min #1214-1259	FullMS
Cmpd 43, Dissect, 7.046 min	7.05	6.94	7.2	318847	189.114		445	3.5					+MS, Dissect, 6.944-7.198min #1214-1259	FullMS
Cmpd 43, Dissect, 7.046 min	7.05	6.94	7.2	318847	190.142		269	2.1					+MS, Dissect, 6.944-7.198min #1214-1259	FullMS
Cmpd 43, Dissect, 7.046 min	7.05	6.94	7.2	318847	195.139	1	1698	13.3		0	4	mDa	+MS, Dissect, 6.944-7.198min #1214-1259	FullMS
Cmpd 43, Dissect, 7.046 min	7.05	6.94	7.2	318847	196.142	1	167	1.3					+MS, Dissect, 6.944-7.198min #1214-1259	FullMS
Cmpd 43, Dissect, 7.046 min	7.05	6.94	7.2	318847	205.071		122	1					+MS, Dissect, 6.944-7.198min #1214-1259	FullMS
Cmpd 43, Dissect, 7.046 min	7.05	6.94	7.2	318847	211.104		264	2.1					+MS, Dissect, 6.944-7.198min #1214-1259	FullMS
Cmpd 43, Dissect, 7.046 min	7.05	6.94	7.2	318847	213.147	1	3185	25		0	4	mDa	+MS, Dissect, 6.944-7.198min #1214-1259	FullMS
Cmpd 43, Dissect, 7.046 min	7.05	6.94	7.2	318847	214.151	1	455	3.6					+MS, Dissect, 6.944-7.198min #1214-1259	FullMS
Cmpd 43, Dissect, 7.046 min	7.05	6.94	7.2	318847	221.095		150	1.2					+MS, Dissect, 6.944-7.198min #1214-1259	FullMS
Cmpd 43, Dissect, 7.046 min	7.05	6.94	7.2	318847	223.133		154	1.2					+MS, Dissect, 6.944-7.198min #1214-1259	FullMS
Cmpd 43, Dissect, 7.046 min	7.05	6.94	7.2	318847	267.125		220	1.7					+MS, Dissect, 6.944-7.198min #1214-1259	FullMS
Cmpd 43, Dissect, 7.046 min	7.05	6.94	7.2	318847	269.08		182	1.4					+MS, Dissect, 6.944-7.198min #1214-1259	FullMS
Cmpd 43, Dissect, 7.046 min	7.05	6.94	7.2	318847	269.173		222	1.7					+MS, Dissect, 6.944-7.198min #1214-1259	FullMS
Cmpd 43, Dissect, 7.046 min	7.05	6.94	7.2	318847	271.096	1	1217	9.6		0	4	mDa	+MS, Dissect, 6.944-7.198min #1214-1259	FullMS
Cmpd 43, Dissect, 7.046 min	7.05	6.94	7.2	318847	272.097	1	276	2.2					+MS, Dissect, 6.944-7.198min #1214-1259	FullMS
Cmpd 43, Dissect, 7.046 min	7.05	6.94	7.2	318847	277.215	1	1545	12.1		0	4	mDa	+MS, Dissect, 6.944-7.198min #1214-1259	FullMS
Cmpd 43, Dissect, 7.046 min	7.05	6.94	7.2	318847	278.218	1	470	3.7					+MS, Dissect, 6.944-7.198min #1214-1259	FullMS
Cmpd 43, Dissect, 7.046 min	7.05	6.94	7.2	318847	287.092	1	6419	50.4		0	4	mDa	+MS, Dissect, 6.944-7.198min #1214-1259	FullMS
Cmpd 43, Dissect, 7.046 min	7.05	6.94	7.2	318847	288.094	1	1103	8.7					+MS, Dissect, 6.944-7.198min #1214-1259	FullMS
Cmpd 43, Dissect, 7.046 min	7.05	6.94	7.2	318847	289.099	1	130	1					+MS, Dissect, 6.944-7.198min #1214-1259	FullMS
Cmpd 43, Dissect, 7.046 min	7.05	6.94	7.2	318847	295.094		126	1					+MS, Dissect, 6.944-7.198min #1214-1259	FullMS
Cmpd 43, Dissect, 7.046 min	7.05	6.94	7.2	318847	295.226		1331	10.4					+MS, Dissect, 6.944-7.198min #1214-1259	FullMS
Cmpd 43, Dissect, 7.046 min	7.05	6.94	7.2	318847	299.085		106	0.8					+MS, Dissect, 6.944-7.198min #1214-1259	FullMS
Cmpd 43, Dissect, 7.046 min	7.05	6.94	7.2	318847	303.113		112	0.9					+MS, Dissect, 6.944-7.198min #1214-1259	FullMS
Cmpd 43, Dissect, 7.046 min	7.05	6.94	7.2	318847	305.133		499	3.9					+MS, Dissect, 6.944-7.198min #1214-1259	FullMS
Cmpd 43, Dissect, 7.046 min	7.05	6.94	7.2	318847	309.074		475	3.7					+MS, Dissect, 6.944-7.198min #1214-1259	FullMS
Cmpd 43, Dissect, 7.046 min	7.05	6.94	7.2	318847	309.196		138	1.1					+MS, Dissect, 6.944-7.198min #1214-1259	FullMS
Cmpd 43, Dissect, 7.046 min	7.05	6.94	7.2	318847	313.076		674	5.3					+MS, Dissect, 6.944-7.198min #1214-1259	FullMS
Cmpd 43, Dissect, 7.046 min	7.05	6.94	7.2	318847	313.236		300	2.4					+MS, Dissect, 6.944-7.198min #1214-1259	FullMS
Cmpd 43, Dissect, 7.046 min	7.05	6.94	7.2	318847	329.1		668	5.2					+MS, Dissect, 6.944-7.198min #1214-1259	FullMS
Cmpd 43, Dissect, 7.046 min	7.05	6.94	7.2	318847	331.117	1	1168	9.2		0	4	mDa	+MS, Dissect, 6.944-7.198min #1214-1259	FullMS
Cmpd 43, Dissect, 7.046 min	7.05	6.94	7.2	318847	332.111	1	214	1.7					+MS, Dissect, 6.944-7.198min #1214-1259	FullMS
Cmpd 43, Dissect, 7.046 min	7.05	6.94	7.2	318847	335.05		376	3					+MS, Dissect, 6.944-7.198min #1214-1259	FullMS
Cmpd 43, Dissect, 7.046 min	7.05	6.94	7.2	318847	348.272	1	1946	15.3	[M+NH4]	330.239	4	mDa	+MS, Dissect, 6.944-7.198min #1214-1259	FullMS
Cmpd 43, Dissect, 7.046 min	7.05	6.94	7.2	318847	349.258	1	104	0.8					+MS, Dissect, 6.944-7.198min #1214-1259	FullMS
Cmpd 43, Dissect, 7.046 min	7.05	6.94	7.2	318847	351.214		162	1.3					+MS, Dissect, 6.944-7.198min #1214-1259	FullMS
Cmpd 43, Dissect, 7.046 min	7.05	6.94	7.2	318847	353.093		199	1.6					+MS, Dissect, 6.944-7.198min #1214-1259	FullMS
Cmpd 43, Dissect, 7.046 min	7.05	6.94	7.2	318847	353.229	1	12742	100	[M+Na]	330.24	2	mDa	+MS, Dissect, 6.944-7.198min #1214-1259	FullMS
Cmpd 43, Dissect, 7.046 min	7.05	6.94	7.2	318847	354.233	1	2633	20.7					+MS, Dissect, 6.944-7.198min #1214-1259	FullMS
Cmpd 43, Dissect, 7.046 min	7.05	6.94	7.2	318847	355.233	1	266	2.1					+MS, Dissect, 6.944-7.198min #1214-1259	FullMS
Cmpd 43, Dissect, 7.046 min	7.05	6.94	7.2	318847	369.077		145	1.1					+MS, Dissect, 6.944-7.198min #1214-1259	FullMS
Cmpd 43, Dissect, 7.046 min	7.05	6.94	7.2	318847	369.202		618	4.8					+MS, Dissect, 6.944-7.198min #1214-1259	FullMS
Cmpd 43, Dissect, 7.046 min	7.05	6.94	7.2	318847	370.207		183	1.4					+MS, Dissect, 6.944-7.198min #1214-1259	FullMS
Cmpd 43, Dissect, 7.046 min	7.05	6.94	7.2	318847	373.207		157	1.2					+MS, Dissect, 6.944-7.198min #1214-1259	FullMS
Cmpd 43, Dissect, 7.046 min	7.05	6.94	7.2	318847	375.217		121	0.9					+MS, Dissect, 6.944-7.198min #1214-1259	FullMS
Cmpd 43, Dissect, 7.046 min	7.05	6.94	7.2	318847	385.252		146	1.1					+MS, Dissect, 6.944-7.198min #1214-1259	FullMS
Cmpd 43, Dissect, 7.046 min	7.05	6.94	7.2	318847	387.226		115	0.9					+MS, Dissect, 6.944-7.198min #1214-1259	FullMS
Cmpd 43, Dissect, 7.046 min	7.05	6.94	7.2	318847	395.182		117	0.9					+MS, Dissect, 6.944-7.198min #1214-1259	FullMS
Cmpd 43, Dissect, 7.046 min	7.05	6.94	7.2	318847	405.226		323	2.5					+MS, Dissect, 6.944-7.198min #1214-1259	FullMS
Cmpd 43, Dissect, 7.046 min	7.05	6.94	7.2	318847	425.254		400	3.1					+MS, Dissect, 6.944-7.198min #1214-1259	FullMS
Cmpd 43, Dissect, 7.046 min	7.05	6.94	7.2	318847	427.26	1	1618	12.7		0	10	ppm	+MS, Dissect, 6.944-7.198min #1214-1259	FullMS
Cmpd 43, Dissect, 7.046 min	7.05	6.94	7.2	318847	428.267	1	382	3					+MS, Dissect, 6.944-7.198min #1214-1259	FullMS
Cmpd 43, Dissect, 7.046 min	7.05	6.94	7.2	318847	441.234		110	0.9					+MS, Dissect, 6.944-7.198min #1214-1259	FullMS
[truncated: 10,588 more rows]

## Sheet: PIVOT characterized compounds
tR/min	Compound	Area	formula	err/mDa	mSigma	rdb	compound identity	identity ref.
5.85	Cmpd 19, Dissect, 5.851 min	164649	C30H36NO12	-1,2	6.8	13.5	onogenin 7-O-beta-d-glucoside 6''-piperidine 2-acetate	10.1002/jms.4308
5.87	Cmpd 20, Dissect, 5.875 min	169827	C22H23O9	0.1	2.8	11.5	formononetin 7-O-beta-d-glucoside (ononin)	10.1002/jms.4308
5.97	Cmpd 21, Dissect, 5.968 min	431775	C30H38NO11	-1.6	9.5	18.5	sativanone 7-O-beta-d-glucoside 6''-piperidine 2-acetate	10.1002/jms.4308
6.04	Cmpd 22, Dissect, 6.039 min	450879	C23H25O11	0.2	4.8	11.5	onogenin 7-O-beta-d-glucoside	10.1002/jms.4308
6.1	Cmpd 23, Dissect, 6.101 min	457619	C29H36NO10	0.5	3.1	12.5	medicarpin 3-O-beta-d-glucoside 6''-piperidine 2-acetate	10.1002/jms.4308
6.18	Cmpd 24, Dissect, 6.184 min	854024	C23H27O10	-0.1	83.6	10.5	sativanone 7-O-beta-d-glucoside	10.1002/jms.4308
6.24	Cmpd 25, Dissect, 6.241 min	59155	C22H23O10	-0.3	38.5	11.5	maackiain 3-O-beta-d-glucoside	10.1002/jms.4308
6.36	Cmpd 28, Dissect, 6.362 min	869134	C22H25O9	-0.9	5.7	10.5	medicarpin 3-O-beta-d-glucoside	10.1002/jms.4308
6.44	Cmpd 29, Dissect, 6.442 min	395365	C18H17O5	0.2	2.7	10.5	clitorienolactone B	10.1002/jms.4308; 10.1016/j.fitote.2018.08.013
6.48	Cmpd 30, Dissect, 6.481 min	166534	C16H17O5	-1.3	14.2	8.5	11b-hydroxy-11b,1-dihydromedicarpin	10.1016/S0031-9422(00)97037-7
6.59	Cmpd 33, Dissect, 6.589 min	61961	C25H27O12	-0.9	8.2	12.5	medicarpin 3‐O‐β‐D‐glucoside-6″‐malonate	10.1002/jms.4308
6.64	Cmpd 34, Dissect, 6.645 min	76540	C24H25O10	-0.2	24.2	12.5	6''-O-acetylononin	10.1016/0031-9422(89)85030-7
6.75	Cmpd 37, Dissect, 6.751 min	95071	C16H13O5	0.1	75.9	10.5	maackiain	10.1002/jms.4308
			C25H27O12	1.2	17.1	12.5	onogenin acetylhexoside	(Leer)
7.37	Cmpd 49, Dissect, 7.366 min	599147	C16H13O4	-0.7	73.6	10.5	formononetin	10.1002/jms.4308
7.48	Cmpd 51, Dissect, 7.482 min	570968	C17H15O6	1.3	5.7	10.5	onogenin	10.1002/jms.4308
7.64	Cmpd 53, Dissect, 7.638 min	955552	C17H17O5	-0.3	7.1	9.5	sativanone	10.1016/j.fitote.2018.08.013; 10.1002/jms.4308
7.87	Cmpd 56a, 7.871 min	(Leer)	C16H15O4	-0.6	4.6	9.5	medicarpin	10.1002/jms.4308
8.33	Cmpd 67, Dissect, 8.326 min	172013	C16H11O5	-5.3	11.2	11.5	pseudobaptigenin	10.1002/jms.4308
8.67	Cmpd 74, Dissect, 8.672 min	90719	C17H15O4	-1.8	11.5	10.5	10.1016/S0031-9422(00)97037-7	(Leer)
8.87	Cmpd 80, Dissect, 8.866 min	80845	C30H47O3	6.4	26.8	7.5	putative triterpenoid	(Leer)
8.97	Cmpd 81, Dissect, 8.966 min	200704	C30H49O4	2.1	8.9	6.5	putative triterpenoid	(Leer)
9.61	Cmpd 95, Dissect, 9.610 min	131290	C30H47O4	2.7	8.1	7.5	putative triterpenoid	(Leer)
9.8	Cmpd 100, Dissect, 9.801 min	172776	C30H47O4	3.1	12	7.5	putative triterpenoid	(Leer)
9.86	Cmpd 101, Dissect, 9.862 min	394121	C18H31O2	2	3.1	3.5	putative fatty acid derivative	(Leer)
9.91	Cmpd 102, Dissect, 9.909 min	296089	C18H31O2	-2	16.5	3.5	putative fatty acid derivative	(Leer)
10.12	Cmpd 106, Dissect, 10.119 min	381385	C18H29O2	-1.6	34.9	4.5	putative fatty acid derivative	(Leer)
10.17	Cmpd 107, Dissect, 10.172 min	92064	C18H31O3	1.8	26.9	3.5	putative fatty acid derivative	(Leer)
10.24	Cmpd 109, Dissect, 10.240 min	245481	C18H29O2	-1.4	12.3	4.5	putative fatty acid derivative	(Leer)
10.29	Cmpd 110, Dissect, 10.286 min	501333	C30H49O3	2.5	2.1	6.5	putative triterpenoid	(Leer)
10.36	Cmpd 111, Dissect, 10.357 min	216249	C18H29O2	1.4	13.2	4.5	putative fatty acid derivative	(Leer)
10.53	Cmpd 114, Dissect, 10.534 min	103741	C30H47O3	-3.3	125.5	7.5	putative triterpenoid	(Leer)
10.7	Cmpd 117, Dissect, 10.701 min	86265	C30H47O2	-3.1	45	7.5	putative triterpenoid	(Leer)
10.84	Cmpd 119, Dissect, 10.836 min	161981	C30H49O3	3.1	15.7	6.5	putative triterpenoid	(Leer)
10.9	Cmpd 120, Dissect, 10.895 min	532062	C30H47O3	-2	29.8	7.5	putative triterpenoid	(Leer)
11	Cmpd 122, Dissect, 10.998 min	238443	C30H49O2	-2.8	8	6.5	putative triterpenoid	(Leer)
11.02	Cmpd 123, Dissect, 11.023 min	92366	C30H45O3	2.5	33.8	8.5	putative triterpenoid	(Leer)
11.33	Cmpd 126, Dissect, 11.330 min	159093	C29H49O3	2.5	41	5.5	putative triterpenoid	(Leer)
			C30H47O2	1.5	30.4	7.5	putative triterpenoid	(Leer)
11.47	Cmpd 129, Dissect, 11.471 min	58634	C18H31O2	-2.9	23.6	3.5	putative fatty acid derivative	(Leer)
11.59	Cmpd 134, Dissect, 11.591 min	80885	C31H49O4	-2.8	-5.9	7.5	putative triterpenoid	(Leer)
11.63	Cmpd 135, Dissect, 11.635 min	51425	C18H31O3	2.1	92.2	3.5	putative fatty acid derivative	(Leer)
11.7	Cmpd 136, Dissect, 11.703 min	82953	C31H47O4	1.4	33.9	8.5	putative triterpenoid	(Leer)
11.96	Cmpd 141, Dissect, 11.959 min	128034	C30H47O	2.3	12.5	7.5	putative triterpenoid	(Leer)
12.03	Cmpd 143, Dissect, 12.033 min	283558	C30H47O	3.9	20.7	7.5	putative triterpenoid	(Leer)
12.58	Cmpd 155, Dissect, 12.582 min	241931	C30H47O2	1.6	115.2	7.5	putative triterpenoid	(Leer)

## Sheet: PIVOT compound selection
Compound	Cmpd 21, Dissect, 5.968 min
Spectrum Name	m/z	Charge	Int	RelInt	Ion	formula	err/mDa	mSigma	fragment identity	compound identity
+MS, Dissect, 5.901-6.071min #1030-1060	171.146		258	0.6		(Leer)	(Leer)	(Leer)	(Leer)	(Leer)
	209.116		262	0.6		(Leer)	(Leer)	(Leer)	(Leer)	(Leer)
	227.13		260	0.6		(Leer)	(Leer)	(Leer)	(Leer)	(Leer)
	271.098		499	1.1		(Leer)	(Leer)	(Leer)	(Leer)	(Leer)
	294.627	2	2483	5.4	[M+H+H]	(Leer)	(Leer)	(Leer)	(Leer)	(Leer)
	295.127	2	699	1.5		(Leer)	(Leer)	(Leer)	(Leer)	(Leer)
	295.632	2	136	0.3		(Leer)	(Leer)	(Leer)	(Leer)	(Leer)
	544.216		388	0.9		(Leer)	(Leer)	(Leer)	(Leer)	(Leer)
	571.821		187	0.4		(Leer)	(Leer)	(Leer)	(Leer)	(Leer)
	571.923		129	0.3		(Leer)	(Leer)	(Leer)	(Leer)	(Leer)
	572.214	1	45639	100		(Leer)	(Leer)	(Leer)	(Leer)	(Leer)
	572.827		290	0.6		(Leer)	(Leer)	(Leer)	(Leer)	(Leer)
	572.97		100	0.2		(Leer)	(Leer)	(Leer)	(Leer)	(Leer)
	573.216	1	15729	34.5		(Leer)	(Leer)	(Leer)	(Leer)	(Leer)
	574.221	1	3628	7.9		(Leer)	(Leer)	(Leer)	(Leer)	(Leer)
	575.218	1	623	1.4		(Leer)	(Leer)	(Leer)	(Leer)	(Leer)
	586.229	1	3047	6.7		(Leer)	(Leer)	(Leer)	(Leer)	(Leer)
	587.232	1	1098	2.4		(Leer)	(Leer)	(Leer)	(Leer)	(Leer)
	587.961		149	0.3		(Leer)	(Leer)	(Leer)	(Leer)	(Leer)
	588.244	1	23006	50.4	[M+H]	C30H38NO11	-1.6	9.5	(Leer)	sativanone 7-O-beta-d-glucoside 6''-piperidine 2-acetate
	588.701		100	0.2		(Leer)	(Leer)	(Leer)	(Leer)	(Leer)
	588.866		126	0.3		(Leer)	(Leer)	(Leer)	(Leer)	(Leer)
	589.248	1	7414	16.2		(Leer)	(Leer)	(Leer)	(Leer)	(Leer)
	590.252	1	1732	3.8		(Leer)	(Leer)	(Leer)	(Leer)	(Leer)
	591.252	1	338	0.7		(Leer)	(Leer)	(Leer)	(Leer)	(Leer)
	594.195		769	1.7		(Leer)	(Leer)	(Leer)	(Leer)	(Leer)
	602.234		1253	2.7		(Leer)	(Leer)	(Leer)	(Leer)	(Leer)
	603.239		448	1		(Leer)	(Leer)	(Leer)	(Leer)	(Leer)
	610.217		437	1		(Leer)	(Leer)	(Leer)	(Leer)	(Leer)
+MS2(572.2143), 40.0eV, Dissect, 5.907-5.998min #1031-1047	84.0816	1	993	42.9		(Leer)	(Leer)	(Leer)	(Leer)	(Leer)
	85.0878	1	141	6.1		(Leer)	(Leer)	(Leer)	(Leer)	(Leer)
	123.044	1	1098	47.4		(Leer)	(Leer)	(Leer)	(Leer)	(Leer)
	142.088	1	130	5.6		(Leer)	(Leer)	(Leer)	(Leer)	(Leer)
	144.102	1	1070	46.2		(Leer)	(Leer)	(Leer)	(Leer)	(Leer)
	145.108	1	132	5.7		(Leer)	(Leer)	(Leer)	(Leer)	(Leer)
	151.038	1	1229	53.1		(Leer)	(Leer)	(Leer)	(Leer)	(Leer)
	152.044	1	206	8.9		(Leer)	(Leer)	(Leer)	(Leer)	(Leer)
	175.041	1	310	13.4		(Leer)	(Leer)	(Leer)	(Leer)	(Leer)
	270.132	1	478	20.6		(Leer)	(Leer)	(Leer)	(Leer)	(Leer)
	285.078	1	1073	46.3		(Leer)	(Leer)	(Leer)	(Leer)	(Leer)
	286.082	1	188	8.1		(Leer)	(Leer)	(Leer)	(Leer)	(Leer)
	288.144	1	2316	100		(Leer)	(Leer)	(Leer)	(Leer)	(Leer)
	289.144	1	407	17.6		(Leer)	(Leer)	(Leer)	(Leer)	(Leer)
	290.147	1	113	4.9		(Leer)	(Leer)	(Leer)	(Leer)	(Leer)
	572.217	1	324	14		(Leer)	(Leer)	(Leer)	(Leer)	(Leer)
	573.209	1	207	8.9		(Leer)	(Leer)	(Leer)	(Leer)	(Leer)
+MS2(588.2442), 40.0eV, Dissect, 5.924-6.003min #1034-1048	84.0837		411	26.5		(Leer)	(Leer)	(Leer)	(Leer)	(Leer)
	135.044	1	571	36.7		(Leer)	(Leer)	(Leer)	(Leer)	(Leer)
	144.101	1	417	26.8		(Leer)	(Leer)	(Leer)	(Leer)	(Leer)
	163.045	1	512	32.9		(Leer)	(Leer)	(Leer)	(Leer)	(Leer)
	270.131		166	10.6		(Leer)	(Leer)	(Leer)	(Leer)	(Leer)
	273.111	1	523	33.6		(Leer)	(Leer)	(Leer)	(Leer)	(Leer)
	274.123	1	107	6.9		(Leer)	(Leer)	(Leer)	(Leer)	(Leer)
	288.147	1	482	31		(Leer)	(Leer)	(Leer)	(Leer)	(Leer)
	301.107	1	1555	100		(Leer)	(Leer)	(Leer)	(Leer)	(Leer)
	302.112	1	466	30		(Leer)	(Leer)	(Leer)	(Leer)	(Leer)
	588.245	1	387	24.9		(Leer)	(Leer)	(Leer)	(Leer)	(Leer)
	589.251	1	185	11.9		(Leer)	(Leer)	(Leer)	(Leer)	(Leer)
